# Supplementary material for: Toothbrushing Systematics Index (TSI) – A new tool for quantifying systematics in toothbrushing behaviour
Source: PLoS One. 2018 Apr 30;13(4):e0196497. doi: 10.1371/journal.pone.0196497 (PMC5927438; doi:10.1371/journal.pone.0196497)
Supplement: S1 Table — (XLSX) [file pone.0196497.s001.xlsx]

## Sheet: 2017_02_21 Matrix Systematik In
							Duration in areas (s)																Absolute deviation of relative brushing duration per area
serial number	isochrony yes(1)_no(2)	Group (combination between change and duration)	number of areas reached	Duration (s)	Alternation frequency	calculated C-value	area1	area2	area3	area4	area5	area6	area7	area8	area9	area10	area11	area12	area13	area14	area15	area16	AbsDev_area1	AbsDev_area2	AbsDev_area3	AbsDev_area4	AbsDev_area5	AbsDev_area6	AbsDev_area7	AbsDev_area8	AbsDev_area9	AbsDev_area10	AbsDev_area11	AbsDev_area12	AbsDev_area13	AbsDev_area14	AbsDev_area15	AbsDev_area16	calculated I_value_calculated
1	1	1	1	480	15	0.0605469	480	0	0	0	0	0	0	0	0	0	0	0	0	0	0	0	0.9375	0.0625	0.0625	0.0625	0.0625	0.0625	0.0625	0.0625	0.0625	0.0625	0.0625	0.0625	0.0625	0.0625	0.0625	0.0625	0
2	1	1	2	480	15	0.121094	240	240	0	0	0	0	0	0	0	0	0	0	0	0	0	0	0.4375	0.4375	0.0625	0.0625	0.0625	0.0625	0.0625	0.0625	0.0625	0.0625	0.0625	0.0625	0.0625	0.0625	0.0625	0.0625	0.0666667
3	1	1	3	480	15	0.181641	160	160	160	0	0	0	0	0	0	0	0	0	0	0	0	0	0.270833	0.270833	0.270833	0.0625	0.0625	0.0625	0.0625	0.0625	0.0625	0.0625	0.0625	0.0625	0.0625	0.0625	0.0625	0.0625	0.133333
4	1	1	4	480	15	0.242188	120	120	120	120	0	0	0	0	0	0	0	0	0	0	0	0	0.1875	0.1875	0.1875	0.1875	0.0625	0.0625	0.0625	0.0625	0.0625	0.0625	0.0625	0.0625	0.0625	0.0625	0.0625	0.0625	0.2
5	1	1	5	480	15	0.302734	96	96	96	96	96	0	0	0	0	0	0	0	0	0	0	0	0.1375	0.1375	0.1375	0.1375	0.1375	0.0625	0.0625	0.0625	0.0625	0.0625	0.0625	0.0625	0.0625	0.0625	0.0625	0.0625	0.266667
6	1	1	6	480	15	0.363281	80	80	80	80	80	80	0	0	0	0	0	0	0	0	0	0	0.104167	0.104167	0.104167	0.104167	0.104167	0.104167	0.0625	0.0625	0.0625	0.0625	0.0625	0.0625	0.0625	0.0625	0.0625	0.0625	0.333333
7	1	1	7	480	15	0.423828	68.5714	68.5714	68.5714	68.5714	68.5714	68.5714	68.5714	0	0	0	0	0	0	0	0	0	0.0803571	0.0803571	0.0803571	0.0803571	0.0803571	0.0803571	0.0803571	0.0625	0.0625	0.0625	0.0625	0.0625	0.0625	0.0625	0.0625	0.0625	0.4
8	1	1	8	480	15	0.484375	60	60	60	60	60	60	60	60	0	0	0	0	0	0	0	0	0.0625	0.0625	0.0625	0.0625	0.0625	0.0625	0.0625	0.0625	0.0625	0.0625	0.0625	0.0625	0.0625	0.0625	0.0625	0.0625	0.466667
9	1	1	9	480	15	0.544922	53.3333	53.3333	53.3333	53.3333	53.3333	53.3333	53.3333	53.3333	53.3333	0	0	0	0	0	0	0	0.0486111	0.0486111	0.0486111	0.0486111	0.0486111	0.0486111	0.0486111	0.0486111	0.0486111	0.0625	0.0625	0.0625	0.0625	0.0625	0.0625	0.0625	0.533333
10	1	1	10	480	15	0.605469	48	48	48	48	48	48	48	48	48	48	0	0	0	0	0	0	0.0375	0.0375	0.0375	0.0375	0.0375	0.0375	0.0375	0.0375	0.0375	0.0375	0.0625	0.0625	0.0625	0.0625	0.0625	0.0625	0.6
11	1	1	11	480	15	0.666016	43.6364	43.6364	43.6364	43.6364	43.6364	43.6364	43.6364	43.6364	43.6364	43.6364	43.6364	0	0	0	0	0	0.0284091	0.0284091	0.0284091	0.0284091	0.0284091	0.0284091	0.0284091	0.0284091	0.0284091	0.0284091	0.0284091	0.0625	0.0625	0.0625	0.0625	0.0625	0.666667
12	1	1	12	480	15	0.726562	40	40	40	40	40	40	40	40	40	40	40	40	0	0	0	0	0.0208333	0.0208333	0.0208333	0.0208333	0.0208333	0.0208333	0.0208333	0.0208333	0.0208333	0.0208333	0.0208333	0.0208333	0.0625	0.0625	0.0625	0.0625	0.733333
13	1	1	13	480	15	0.787109	36.9231	36.9231	36.9231	36.9231	36.9231	36.9231	36.9231	36.9231	36.9231	36.9231	36.9231	36.9231	36.9231	0	0	0	0.0144231	0.0144231	0.0144231	0.0144231	0.0144231	0.0144231	0.0144231	0.0144231	0.0144231	0.0144231	0.0144231	0.0144231	0.0144231	0.0625	0.0625	0.0625	0.8
14	1	1	14	480	15	0.847656	34.2857	34.2857	34.2857	34.2857	34.2857	34.2857	34.2857	34.2857	34.2857	34.2857	34.2857	34.2857	34.2857	34.2857	0	0	0.00892857	0.00892857	0.00892857	0.00892857	0.00892857	0.00892857	0.00892857	0.00892857	0.00892857	0.00892857	0.00892857	0.00892857	0.00892857	0.00892857	0.0625	0.0625	0.866667
15	1	1	15	480	15	0.908203	32	32	32	32	32	32	32	32	32	32	32	32	32	32	32	0	0.00416667	0.00416667	0.00416667	0.00416667	0.00416667	0.00416667	0.00416667	0.00416667	0.00416667	0.00416667	0.00416667	0.00416667	0.00416667	0.00416667	0.00416667	0.0625	0.933333
16	1	1	16	480	15	0.96875	30	30	30	30	30	30	30	30	30	30	30	30	30	30	30	30	0	0	0	0	0	0	0	0	0	0	0	0	0	0	0	0	1
17	1	2	1	240	15	0.0585938	240	0	0	0	0	0	0	0	0	0	0	0	0	0	0	0	0.9375	0.0625	0.0625	0.0625	0.0625	0.0625	0.0625	0.0625	0.0625	0.0625	0.0625	0.0625	0.0625	0.0625	0.0625	0.0625	0
18	1	2	2	240	15	0.117188	120	120	0	0	0	0	0	0	0	0	0	0	0	0	0	0	0.4375	0.4375	0.0625	0.0625	0.0625	0.0625	0.0625	0.0625	0.0625	0.0625	0.0625	0.0625	0.0625	0.0625	0.0625	0.0625	0.0666667
19	1	2	3	240	15	0.175781	80	80	80	0	0	0	0	0	0	0	0	0	0	0	0	0	0.270833	0.270833	0.270833	0.0625	0.0625	0.0625	0.0625	0.0625	0.0625	0.0625	0.0625	0.0625	0.0625	0.0625	0.0625	0.0625	0.133333
20	1	2	4	240	15	0.234375	60	60	60	60	0	0	0	0	0	0	0	0	0	0	0	0	0.1875	0.1875	0.1875	0.1875	0.0625	0.0625	0.0625	0.0625	0.0625	0.0625	0.0625	0.0625	0.0625	0.0625	0.0625	0.0625	0.2
21	1	2	5	240	15	0.292969	48	48	48	48	48	0	0	0	0	0	0	0	0	0	0	0	0.1375	0.1375	0.1375	0.1375	0.1375	0.0625	0.0625	0.0625	0.0625	0.0625	0.0625	0.0625	0.0625	0.0625	0.0625	0.0625	0.266667
22	1	2	6	240	15	0.351562	40	40	40	40	40	40	0	0	0	0	0	0	0	0	0	0	0.104167	0.104167	0.104167	0.104167	0.104167	0.104167	0.0625	0.0625	0.0625	0.0625	0.0625	0.0625	0.0625	0.0625	0.0625	0.0625	0.333333
23	1	2	7	240	15	0.410156	34.2857	34.2857	34.2857	34.2857	34.2857	34.2857	34.2857	0	0	0	0	0	0	0	0	0	0.0803571	0.0803571	0.0803571	0.0803571	0.0803571	0.0803571	0.0803571	0.0625	0.0625	0.0625	0.0625	0.0625	0.0625	0.0625	0.0625	0.0625	0.4
24	1	2	8	240	15	0.46875	30	30	30	30	30	30	30	30	0	0	0	0	0	0	0	0	0.0625	0.0625	0.0625	0.0625	0.0625	0.0625	0.0625	0.0625	0.0625	0.0625	0.0625	0.0625	0.0625	0.0625	0.0625	0.0625	0.466667
25	1	2	9	240	15	0.527344	26.6667	26.6667	26.6667	26.6667	26.6667	26.6667	26.6667	26.6667	26.6667	0	0	0	0	0	0	0	0.0486111	0.0486111	0.0486111	0.0486111	0.0486111	0.0486111	0.0486111	0.0486111	0.0486111	0.0625	0.0625	0.0625	0.0625	0.0625	0.0625	0.0625	0.533333
26	1	2	10	240	15	0.585938	24	24	24	24	24	24	24	24	24	24	0	0	0	0	0	0	0.0375	0.0375	0.0375	0.0375	0.0375	0.0375	0.0375	0.0375	0.0375	0.0375	0.0625	0.0625	0.0625	0.0625	0.0625	0.0625	0.6
27	1	2	11	240	15	0.644531	21.8182	21.8182	21.8182	21.8182	21.8182	21.8182	21.8182	21.8182	21.8182	21.8182	21.8182	0	0	0	0	0	0.0284091	0.0284091	0.0284091	0.0284091	0.0284091	0.0284091	0.0284091	0.0284091	0.0284091	0.0284091	0.0284091	0.0625	0.0625	0.0625	0.0625	0.0625	0.666667
28	1	2	12	240	15	0.703125	20	20	20	20	20	20	20	20	20	20	20	20	0	0	0	0	0.0208333	0.0208333	0.0208333	0.0208333	0.0208333	0.0208333	0.0208333	0.0208333	0.0208333	0.0208333	0.0208333	0.0208333	0.0625	0.0625	0.0625	0.0625	0.733333
29	1	2	13	240	15	0.761719	18.4615	18.4615	18.4615	18.4615	18.4615	18.4615	18.4615	18.4615	18.4615	18.4615	18.4615	18.4615	18.4615	0	0	0	0.0144231	0.0144231	0.0144231	0.0144231	0.0144231	0.0144231	0.0144231	0.0144231	0.0144231	0.0144231	0.0144231	0.0144231	0.0144231	0.0625	0.0625	0.0625	0.8
30	1	2	14	240	15	0.820312	17.1429	17.1429	17.1429	17.1429	17.1429	17.1429	17.1429	17.1429	17.1429	17.1429	17.1429	17.1429	17.1429	17.1429	0	0	0.00892857	0.00892857	0.00892857	0.00892857	0.00892857	0.00892857	0.00892857	0.00892857	0.00892857	0.00892857	0.00892857	0.00892857	0.00892857	0.00892857	0.0625	0.0625	0.866667
31	1	2	15	240	15	0.878906	16	16	16	16	16	16	16	16	16	16	16	16	16	16	16	0	0.00416667	0.00416667	0.00416667	0.00416667	0.00416667	0.00416667	0.00416667	0.00416667	0.00416667	0.00416667	0.00416667	0.00416667	0.00416667	0.00416667	0.00416667	0.0625	0.933333
32	1	2	16	240	15	0.9375	15	15	15	15	15	15	15	15	15	15	15	15	15	15	15	15	0	0	0	0	0	0	0	0	0	0	0	0	0	0	0	0	1
33	1	3	1	210	15	0.0580357	210	0	0	0	0	0	0	0	0	0	0	0	0	0	0	0	0.9375	0.0625	0.0625	0.0625	0.0625	0.0625	0.0625	0.0625	0.0625	0.0625	0.0625	0.0625	0.0625	0.0625	0.0625	0.0625	0
34	1	3	2	210	15	0.116071	105	105	0	0	0	0	0	0	0	0	0	0	0	0	0	0	0.4375	0.4375	0.0625	0.0625	0.0625	0.0625	0.0625	0.0625	0.0625	0.0625	0.0625	0.0625	0.0625	0.0625	0.0625	0.0625	0.0666667
35	1	3	3	210	15	0.174107	70	70	70	0	0	0	0	0	0	0	0	0	0	0	0	0	0.270833	0.270833	0.270833	0.0625	0.0625	0.0625	0.0625	0.0625	0.0625	0.0625	0.0625	0.0625	0.0625	0.0625	0.0625	0.0625	0.133333
36	1	3	4	210	15	0.232143	52.5	52.5	52.5	52.5	0	0	0	0	0	0	0	0	0	0	0	0	0.1875	0.1875	0.1875	0.1875	0.0625	0.0625	0.0625	0.0625	0.0625	0.0625	0.0625	0.0625	0.0625	0.0625	0.0625	0.0625	0.2
37	1	3	5	210	15	0.290179	42	42	42	42	42	0	0	0	0	0	0	0	0	0	0	0	0.1375	0.1375	0.1375	0.1375	0.1375	0.0625	0.0625	0.0625	0.0625	0.0625	0.0625	0.0625	0.0625	0.0625	0.0625	0.0625	0.266667
38	1	3	6	210	15	0.348214	35	35	35	35	35	35	0	0	0	0	0	0	0	0	0	0	0.104167	0.104167	0.104167	0.104167	0.104167	0.104167	0.0625	0.0625	0.0625	0.0625	0.0625	0.0625	0.0625	0.0625	0.0625	0.0625	0.333333
39	1	3	7	210	15	0.40625	30	30	30	30	30	30	30	0	0	0	0	0	0	0	0	0	0.0803571	0.0803571	0.0803571	0.0803571	0.0803571	0.0803571	0.0803571	0.0625	0.0625	0.0625	0.0625	0.0625	0.0625	0.0625	0.0625	0.0625	0.4
40	1	3	8	210	15	0.464286	26.25	26.25	26.25	26.25	26.25	26.25	26.25	26.25	0	0	0	0	0	0	0	0	0.0625	0.0625	0.0625	0.0625	0.0625	0.0625	0.0625	0.0625	0.0625	0.0625	0.0625	0.0625	0.0625	0.0625	0.0625	0.0625	0.466667
41	1	3	9	210	15	0.522321	23.3333	23.3333	23.3333	23.3333	23.3333	23.3333	23.3333	23.3333	23.3333	0	0	0	0	0	0	0	0.0486111	0.0486111	0.0486111	0.0486111	0.0486111	0.0486111	0.0486111	0.0486111	0.0486111	0.0625	0.0625	0.0625	0.0625	0.0625	0.0625	0.0625	0.533333
42	1	3	10	210	15	0.580357	21	21	21	21	21	21	21	21	21	21	0	0	0	0	0	0	0.0375	0.0375	0.0375	0.0375	0.0375	0.0375	0.0375	0.0375	0.0375	0.0375	0.0625	0.0625	0.0625	0.0625	0.0625	0.0625	0.6
43	1	3	11	210	15	0.638393	19.0909	19.0909	19.0909	19.0909	19.0909	19.0909	19.0909	19.0909	19.0909	19.0909	19.0909	0	0	0	0	0	0.0284091	0.0284091	0.0284091	0.0284091	0.0284091	0.0284091	0.0284091	0.0284091	0.0284091	0.0284091	0.0284091	0.0625	0.0625	0.0625	0.0625	0.0625	0.666667
44	1	3	12	210	15	0.696429	17.5	17.5	17.5	17.5	17.5	17.5	17.5	17.5	17.5	17.5	17.5	17.5	0	0	0	0	0.0208333	0.0208333	0.0208333	0.0208333	0.0208333	0.0208333	0.0208333	0.0208333	0.0208333	0.0208333	0.0208333	0.0208333	0.0625	0.0625	0.0625	0.0625	0.733333
45	1	3	13	210	15	0.754464	16.1538	16.1538	16.1538	16.1538	16.1538	16.1538	16.1538	16.1538	16.1538	16.1538	16.1538	16.1538	16.1538	0	0	0	0.0144231	0.0144231	0.0144231	0.0144231	0.0144231	0.0144231	0.0144231	0.0144231	0.0144231	0.0144231	0.0144231	0.0144231	0.0144231	0.0625	0.0625	0.0625	0.8
46	1	3	14	210	15	0.8125	15	15	15	15	15	15	15	15	15	15	15	15	15	15	0	0	0.00892857	0.00892857	0.00892857	0.00892857	0.00892857	0.00892857	0.00892857	0.00892857	0.00892857	0.00892857	0.00892857	0.00892857	0.00892857	0.00892857	0.0625	0.0625	0.866667
47	1	3	15	210	15	0.870536	14	14	14	14	14	14	14	14	14	14	14	14	14	14	14	0	0.00416667	0.00416667	0.00416667	0.00416667	0.00416667	0.00416667	0.00416667	0.00416667	0.00416667	0.00416667	0.00416667	0.00416667	0.00416667	0.00416667	0.00416667	0.0625	0.933333
48	1	3	16	210	15	0.928571	13.125	13.125	13.125	13.125	13.125	13.125	13.125	13.125	13.125	13.125	13.125	13.125	13.125	13.125	13.125	13.125	0	0	0	0	0	0	0	0	0	0	0	0	0	0	0	0	1
49	1	4	1	180	15	0.0572917	180	0	0	0	0	0	0	0	0	0	0	0	0	0	0	0	0.9375	0.0625	0.0625	0.0625	0.0625	0.0625	0.0625	0.0625	0.0625	0.0625	0.0625	0.0625	0.0625	0.0625	0.0625	0.0625	0
50	1	4	2	180	15	0.114583	90	90	0	0	0	0	0	0	0	0	0	0	0	0	0	0	0.4375	0.4375	0.0625	0.0625	0.0625	0.0625	0.0625	0.0625	0.0625	0.0625	0.0625	0.0625	0.0625	0.0625	0.0625	0.0625	0.0666667
51	1	4	3	180	15	0.171875	60	60	60	0	0	0	0	0	0	0	0	0	0	0	0	0	0.270833	0.270833	0.270833	0.0625	0.0625	0.0625	0.0625	0.0625	0.0625	0.0625	0.0625	0.0625	0.0625	0.0625	0.0625	0.0625	0.133333
52	1	4	4	180	15	0.229167	45	45	45	45	0	0	0	0	0	0	0	0	0	0	0	0	0.1875	0.1875	0.1875	0.1875	0.0625	0.0625	0.0625	0.0625	0.0625	0.0625	0.0625	0.0625	0.0625	0.0625	0.0625	0.0625	0.2
53	1	4	5	180	15	0.286458	36	36	36	36	36	0	0	0	0	0	0	0	0	0	0	0	0.1375	0.1375	0.1375	0.1375	0.1375	0.0625	0.0625	0.0625	0.0625	0.0625	0.0625	0.0625	0.0625	0.0625	0.0625	0.0625	0.266667
54	1	4	6	180	15	0.34375	30	30	30	30	30	30	0	0	0	0	0	0	0	0	0	0	0.104167	0.104167	0.104167	0.104167	0.104167	0.104167	0.0625	0.0625	0.0625	0.0625	0.0625	0.0625	0.0625	0.0625	0.0625	0.0625	0.333333
55	1	4	7	180	15	0.401042	25.7143	25.7143	25.7143	25.7143	25.7143	25.7143	25.7143	0	0	0	0	0	0	0	0	0	0.0803571	0.0803571	0.0803571	0.0803571	0.0803571	0.0803571	0.0803571	0.0625	0.0625	0.0625	0.0625	0.0625	0.0625	0.0625	0.0625	0.0625	0.4
56	1	4	8	180	15	0.458333	22.5	22.5	22.5	22.5	22.5	22.5	22.5	22.5	0	0	0	0	0	0	0	0	0.0625	0.0625	0.0625	0.0625	0.0625	0.0625	0.0625	0.0625	0.0625	0.0625	0.0625	0.0625	0.0625	0.0625	0.0625	0.0625	0.466667
57	1	4	9	180	15	0.515625	20	20	20	20	20	20	20	20	20	0	0	0	0	0	0	0	0.0486111	0.0486111	0.0486111	0.0486111	0.0486111	0.0486111	0.0486111	0.0486111	0.0486111	0.0625	0.0625	0.0625	0.0625	0.0625	0.0625	0.0625	0.533333
58	1	4	10	180	15	0.572917	18	18	18	18	18	18	18	18	18	18	0	0	0	0	0	0	0.0375	0.0375	0.0375	0.0375	0.0375	0.0375	0.0375	0.0375	0.0375	0.0375	0.0625	0.0625	0.0625	0.0625	0.0625	0.0625	0.6
59	1	4	11	180	15	0.630208	16.3636	16.3636	16.3636	16.3636	16.3636	16.3636	16.3636	16.3636	16.3636	16.3636	16.3636	0	0	0	0	0	0.0284091	0.0284091	0.0284091	0.0284091	0.0284091	0.0284091	0.0284091	0.0284091	0.0284091	0.0284091	0.0284091	0.0625	0.0625	0.0625	0.0625	0.0625	0.666667
60	1	4	12	180	15	0.6875	15	15	15	15	15	15	15	15	15	15	15	15	0	0	0	0	0.0208333	0.0208333	0.0208333	0.0208333	0.0208333	0.0208333	0.0208333	0.0208333	0.0208333	0.0208333	0.0208333	0.0208333	0.0625	0.0625	0.0625	0.0625	0.733333
61	1	4	13	180	15	0.744792	13.8462	13.8462	13.8462	13.8462	13.8462	13.8462	13.8462	13.8462	13.8462	13.8462	13.8462	13.8462	13.8462	0	0	0	0.0144231	0.0144231	0.0144231	0.0144231	0.0144231	0.0144231	0.0144231	0.0144231	0.0144231	0.0144231	0.0144231	0.0144231	0.0144231	0.0625	0.0625	0.0625	0.8
62	1	4	14	180	15	0.802083	12.8571	12.8571	12.8571	12.8571	12.8571	12.8571	12.8571	12.8571	12.8571	12.8571	12.8571	12.8571	12.8571	12.8571	0	0	0.00892857	0.00892857	0.00892857	0.00892857	0.00892857	0.00892857	0.00892857	0.00892857	0.00892857	0.00892857	0.00892857	0.00892857	0.00892857	0.00892857	0.0625	0.0625	0.866667
63	1	4	15	180	15	0.859375	12	12	12	12	12	12	12	12	12	12	12	12	12	12	12	0	0.00416667	0.00416667	0.00416667	0.00416667	0.00416667	0.00416667	0.00416667	0.00416667	0.00416667	0.00416667	0.00416667	0.00416667	0.00416667	0.00416667	0.00416667	0.0625	0.933333
64	1	4	16	180	15	0.916667	11.25	11.25	11.25	11.25	11.25	11.25	11.25	11.25	11.25	11.25	11.25	11.25	11.25	11.25	11.25	11.25	0	0	0	0	0	0	0	0	0	0	0	0	0	0	0	0	1
65	1	5	1	120	15	0.0546875	120	0	0	0	0	0	0	0	0	0	0	0	0	0	0	0	0.9375	0.0625	0.0625	0.0625	0.0625	0.0625	0.0625	0.0625	0.0625	0.0625	0.0625	0.0625	0.0625	0.0625	0.0625	0.0625	0
66	1	5	2	120	15	0.109375	60	60	0	0	0	0	0	0	0	0	0	0	0	0	0	0	0.4375	0.4375	0.0625	0.0625	0.0625	0.0625	0.0625	0.0625	0.0625	0.0625	0.0625	0.0625	0.0625	0.0625	0.0625	0.0625	0.0666667
67	1	5	3	120	15	0.164062	40	40	40	0	0	0	0	0	0	0	0	0	0	0	0	0	0.270833	0.270833	0.270833	0.0625	0.0625	0.0625	0.0625	0.0625	0.0625	0.0625	0.0625	0.0625	0.0625	0.0625	0.0625	0.0625	0.133333
68	1	5	4	120	15	0.21875	30	30	30	30	0	0	0	0	0	0	0	0	0	0	0	0	0.1875	0.1875	0.1875	0.1875	0.0625	0.0625	0.0625	0.0625	0.0625	0.0625	0.0625	0.0625	0.0625	0.0625	0.0625	0.0625	0.2
69	1	5	5	120	15	0.273438	24	24	24	24	24	0	0	0	0	0	0	0	0	0	0	0	0.1375	0.1375	0.1375	0.1375	0.1375	0.0625	0.0625	0.0625	0.0625	0.0625	0.0625	0.0625	0.0625	0.0625	0.0625	0.0625	0.266667
70	1	5	6	120	15	0.328125	20	20	20	20	20	20	0	0	0	0	0	0	0	0	0	0	0.104167	0.104167	0.104167	0.104167	0.104167	0.104167	0.0625	0.0625	0.0625	0.0625	0.0625	0.0625	0.0625	0.0625	0.0625	0.0625	0.333333
71	1	5	7	120	15	0.382812	17.1429	17.1429	17.1429	17.1429	17.1429	17.1429	17.1429	0	0	0	0	0	0	0	0	0	0.0803571	0.0803571	0.0803571	0.0803571	0.0803571	0.0803571	0.0803571	0.0625	0.0625	0.0625	0.0625	0.0625	0.0625	0.0625	0.0625	0.0625	0.4
72	1	5	8	120	15	0.4375	15	15	15	15	15	15	15	15	0	0	0	0	0	0	0	0	0.0625	0.0625	0.0625	0.0625	0.0625	0.0625	0.0625	0.0625	0.0625	0.0625	0.0625	0.0625	0.0625	0.0625	0.0625	0.0625	0.466667
73	1	5	9	120	15	0.492188	13.3333	13.3333	13.3333	13.3333	13.3333	13.3333	13.3333	13.3333	13.3333	0	0	0	0	0	0	0	0.0486111	0.0486111	0.0486111	0.0486111	0.0486111	0.0486111	0.0486111	0.0486111	0.0486111	0.0625	0.0625	0.0625	0.0625	0.0625	0.0625	0.0625	0.533333
74	1	5	10	120	15	0.546875	12	12	12	12	12	12	12	12	12	12	0	0	0	0	0	0	0.0375	0.0375	0.0375	0.0375	0.0375	0.0375	0.0375	0.0375	0.0375	0.0375	0.0625	0.0625	0.0625	0.0625	0.0625	0.0625	0.6
75	1	5	11	120	15	0.601562	10.9091	10.9091	10.9091	10.9091	10.9091	10.9091	10.9091	10.9091	10.9091	10.9091	10.9091	0	0	0	0	0	0.0284091	0.0284091	0.0284091	0.0284091	0.0284091	0.0284091	0.0284091	0.0284091	0.0284091	0.0284091	0.0284091	0.0625	0.0625	0.0625	0.0625	0.0625	0.666667
76	1	5	12	120	15	0.65625	10	10	10	10	10	10	10	10	10	10	10	10	0	0	0	0	0.0208333	0.0208333	0.0208333	0.0208333	0.0208333	0.0208333	0.0208333	0.0208333	0.0208333	0.0208333	0.0208333	0.0208333	0.0625	0.0625	0.0625	0.0625	0.733333
77	1	5	13	120	15	0.710938	9.23077	9.23077	9.23077	9.23077	9.23077	9.23077	9.23077	9.23077	9.23077	9.23077	9.23077	9.23077	9.23077	0	0	0	0.0144231	0.0144231	0.0144231	0.0144231	0.0144231	0.0144231	0.0144231	0.0144231	0.0144231	0.0144231	0.0144231	0.0144231	0.0144231	0.0625	0.0625	0.0625	0.8
78	1	5	14	120	15	0.765625	8.57143	8.57143	8.57143	8.57143	8.57143	8.57143	8.57143	8.57143	8.57143	8.57143	8.57143	8.57143	8.57143	8.57143	0	0	0.00892857	0.00892857	0.00892857	0.00892857	0.00892857	0.00892857	0.00892857	0.00892857	0.00892857	0.00892857	0.00892857	0.00892857	0.00892857	0.00892857	0.0625	0.0625	0.866667
79	1	5	15	120	15	0.820312	8	8	8	8	8	8	8	8	8	8	8	8	8	8	8	0	0.00416667	0.00416667	0.00416667	0.00416667	0.00416667	0.00416667	0.00416667	0.00416667	0.00416667	0.00416667	0.00416667	0.00416667	0.00416667	0.00416667	0.00416667	0.0625	0.933333
80	1	5	16	120	15	0.875	7.5	7.5	7.5	7.5	7.5	7.5	7.5	7.5	7.5	7.5	7.5	7.5	7.5	7.5	7.5	7.5	0	0	0	0	0	0	0	0	0	0	0	0	0	0	0	0	1
81	1	6	1	90	15	0.0520833	90	0	0	0	0	0	0	0	0	0	0	0	0	0	0	0	0.9375	0.0625	0.0625	0.0625	0.0625	0.0625	0.0625	0.0625	0.0625	0.0625	0.0625	0.0625	0.0625	0.0625	0.0625	0.0625	0
82	1	6	2	90	15	0.104167	45	45	0	0	0	0	0	0	0	0	0	0	0	0	0	0	0.4375	0.4375	0.0625	0.0625	0.0625	0.0625	0.0625	0.0625	0.0625	0.0625	0.0625	0.0625	0.0625	0.0625	0.0625	0.0625	0.0666667
83	1	6	3	90	15	0.15625	30	30	30	0	0	0	0	0	0	0	0	0	0	0	0	0	0.270833	0.270833	0.270833	0.0625	0.0625	0.0625	0.0625	0.0625	0.0625	0.0625	0.0625	0.0625	0.0625	0.0625	0.0625	0.0625	0.133333
84	1	6	4	90	15	0.208333	22.5	22.5	22.5	22.5	0	0	0	0	0	0	0	0	0	0	0	0	0.1875	0.1875	0.1875	0.1875	0.0625	0.0625	0.0625	0.0625	0.0625	0.0625	0.0625	0.0625	0.0625	0.0625	0.0625	0.0625	0.2
85	1	6	5	90	15	0.260417	18	18	18	18	18	0	0	0	0	0	0	0	0	0	0	0	0.1375	0.1375	0.1375	0.1375	0.1375	0.0625	0.0625	0.0625	0.0625	0.0625	0.0625	0.0625	0.0625	0.0625	0.0625	0.0625	0.266667
86	1	6	6	90	15	0.3125	15	15	15	15	15	15	0	0	0	0	0	0	0	0	0	0	0.104167	0.104167	0.104167	0.104167	0.104167	0.104167	0.0625	0.0625	0.0625	0.0625	0.0625	0.0625	0.0625	0.0625	0.0625	0.0625	0.333333
87	1	6	7	90	15	0.364583	12.8571	12.8571	12.8571	12.8571	12.8571	12.8571	12.8571	0	0	0	0	0	0	0	0	0	0.0803571	0.0803571	0.0803571	0.0803571	0.0803571	0.0803571	0.0803571	0.0625	0.0625	0.0625	0.0625	0.0625	0.0625	0.0625	0.0625	0.0625	0.4
88	1	6	8	90	15	0.416667	11.25	11.25	11.25	11.25	11.25	11.25	11.25	11.25	0	0	0	0	0	0	0	0	0.0625	0.0625	0.0625	0.0625	0.0625	0.0625	0.0625	0.0625	0.0625	0.0625	0.0625	0.0625	0.0625	0.0625	0.0625	0.0625	0.466667
89	1	6	9	90	15	0.46875	10	10	10	10	10	10	10	10	10	0	0	0	0	0	0	0	0.0486111	0.0486111	0.0486111	0.0486111	0.0486111	0.0486111	0.0486111	0.0486111	0.0486111	0.0625	0.0625	0.0625	0.0625	0.0625	0.0625	0.0625	0.533333
90	1	6	10	90	15	0.520833	9	9	9	9	9	9	9	9	9	9	0	0	0	0	0	0	0.0375	0.0375	0.0375	0.0375	0.0375	0.0375	0.0375	0.0375	0.0375	0.0375	0.0625	0.0625	0.0625	0.0625	0.0625	0.0625	0.6
91	1	6	11	90	15	0.572917	8.18182	8.18182	8.18182	8.18182	8.18182	8.18182	8.18182	8.18182	8.18182	8.18182	8.18182	0	0	0	0	0	0.0284091	0.0284091	0.0284091	0.0284091	0.0284091	0.0284091	0.0284091	0.0284091	0.0284091	0.0284091	0.0284091	0.0625	0.0625	0.0625	0.0625	0.0625	0.666667
92	1	6	12	90	15	0.625	7.5	7.5	7.5	7.5	7.5	7.5	7.5	7.5	7.5	7.5	7.5	7.5	0	0	0	0	0.0208333	0.0208333	0.0208333	0.0208333	0.0208333	0.0208333	0.0208333	0.0208333	0.0208333	0.0208333	0.0208333	0.0208333	0.0625	0.0625	0.0625	0.0625	0.733333
93	1	6	13	90	15	0.677083	6.92308	6.92308	6.92308	6.92308	6.92308	6.92308	6.92308	6.92308	6.92308	6.92308	6.92308	6.92308	6.92308	0	0	0	0.0144231	0.0144231	0.0144231	0.0144231	0.0144231	0.0144231	0.0144231	0.0144231	0.0144231	0.0144231	0.0144231	0.0144231	0.0144231	0.0625	0.0625	0.0625	0.8
94	1	6	14	90	15	0.729167	6.42857	6.42857	6.42857	6.42857	6.42857	6.42857	6.42857	6.42857	6.42857	6.42857	6.42857	6.42857	6.42857	6.42857	0	0	0.00892857	0.00892857	0.00892857	0.00892857	0.00892857	0.00892857	0.00892857	0.00892857	0.00892857	0.00892857	0.00892857	0.00892857	0.00892857	0.00892857	0.0625	0.0625	0.866667
95	1	6	15	90	15	0.78125	6	6	6	6	6	6	6	6	6	6	6	6	6	6	6	0	0.00416667	0.00416667	0.00416667	0.00416667	0.00416667	0.00416667	0.00416667	0.00416667	0.00416667	0.00416667	0.00416667	0.00416667	0.00416667	0.00416667	0.00416667	0.0625	0.933333
96	1	6	16	90	15	0.833333	5.625	5.625	5.625	5.625	5.625	5.625	5.625	5.625	5.625	5.625	5.625	5.625	5.625	5.625	5.625	5.625	0	0	0	0	0	0	0	0	0	0	0	0	0	0	0	0	1
97	1	7	1	60	15	0.046875	60	0	0	0	0	0	0	0	0	0	0	0	0	0	0	0	0.9375	0.0625	0.0625	0.0625	0.0625	0.0625	0.0625	0.0625	0.0625	0.0625	0.0625	0.0625	0.0625	0.0625	0.0625	0.0625	0
98	1	7	2	60	15	0.09375	30	30	0	0	0	0	0	0	0	0	0	0	0	0	0	0	0.4375	0.4375	0.0625	0.0625	0.0625	0.0625	0.0625	0.0625	0.0625	0.0625	0.0625	0.0625	0.0625	0.0625	0.0625	0.0625	0.0666667
99	1	7	3	60	15	0.140625	20	20	20	0	0	0	0	0	0	0	0	0	0	0	0	0	0.270833	0.270833	0.270833	0.0625	0.0625	0.0625	0.0625	0.0625	0.0625	0.0625	0.0625	0.0625	0.0625	0.0625	0.0625	0.0625	0.133333
100	1	7	4	60	15	0.1875	15	15	15	15	0	0	0	0	0	0	0	0	0	0	0	0	0.1875	0.1875	0.1875	0.1875	0.0625	0.0625	0.0625	0.0625	0.0625	0.0625	0.0625	0.0625	0.0625	0.0625	0.0625	0.0625	0.2
101	1	7	5	60	15	0.234375	12	12	12	12	12	0	0	0	0	0	0	0	0	0	0	0	0.1375	0.1375	0.1375	0.1375	0.1375	0.0625	0.0625	0.0625	0.0625	0.0625	0.0625	0.0625	0.0625	0.0625	0.0625	0.0625	0.266667
102	1	7	6	60	15	0.28125	10	10	10	10	10	10	0	0	0	0	0	0	0	0	0	0	0.104167	0.104167	0.104167	0.104167	0.104167	0.104167	0.0625	0.0625	0.0625	0.0625	0.0625	0.0625	0.0625	0.0625	0.0625	0.0625	0.333333
103	1	7	7	60	15	0.328125	8.57143	8.57143	8.57143	8.57143	8.57143	8.57143	8.57143	0	0	0	0	0	0	0	0	0	0.0803571	0.0803571	0.0803571	0.0803571	0.0803571	0.0803571	0.0803571	0.0625	0.0625	0.0625	0.0625	0.0625	0.0625	0.0625	0.0625	0.0625	0.4
104	1	7	8	60	15	0.375	7.5	7.5	7.5	7.5	7.5	7.5	7.5	7.5	0	0	0	0	0	0	0	0	0.0625	0.0625	0.0625	0.0625	0.0625	0.0625	0.0625	0.0625	0.0625	0.0625	0.0625	0.0625	0.0625	0.0625	0.0625	0.0625	0.466667
105	1	7	9	60	15	0.421875	6.66667	6.66667	6.66667	6.66667	6.66667	6.66667	6.66667	6.66667	6.66667	0	0	0	0	0	0	0	0.0486111	0.0486111	0.0486111	0.0486111	0.0486111	0.0486111	0.0486111	0.0486111	0.0486111	0.0625	0.0625	0.0625	0.0625	0.0625	0.0625	0.0625	0.533333
106	1	7	10	60	15	0.46875	6	6	6	6	6	6	6	6	6	6	0	0	0	0	0	0	0.0375	0.0375	0.0375	0.0375	0.0375	0.0375	0.0375	0.0375	0.0375	0.0375	0.0625	0.0625	0.0625	0.0625	0.0625	0.0625	0.6
107	1	7	11	60	15	0.515625	5.45455	5.45455	5.45455	5.45455	5.45455	5.45455	5.45455	5.45455	5.45455	5.45455	5.45455	0	0	0	0	0	0.0284091	0.0284091	0.0284091	0.0284091	0.0284091	0.0284091	0.0284091	0.0284091	0.0284091	0.0284091	0.0284091	0.0625	0.0625	0.0625	0.0625	0.0625	0.666667
108	1	7	12	60	15	0.5625	5	5	5	5	5	5	5	5	5	5	5	5	0	0	0	0	0.0208333	0.0208333	0.0208333	0.0208333	0.0208333	0.0208333	0.0208333	0.0208333	0.0208333	0.0208333	0.0208333	0.0208333	0.0625	0.0625	0.0625	0.0625	0.733333
109	1	7	13	60	15	0.609375	4.61538	4.61538	4.61538	4.61538	4.61538	4.61538	4.61538	4.61538	4.61538	4.61538	4.61538	4.61538	4.61538	0	0	0	0.0144231	0.0144231	0.0144231	0.0144231	0.0144231	0.0144231	0.0144231	0.0144231	0.0144231	0.0144231	0.0144231	0.0144231	0.0144231	0.0625	0.0625	0.0625	0.8
110	1	7	14	60	15	0.65625	4.28571	4.28571	4.28571	4.28571	4.28571	4.28571	4.28571	4.28571	4.28571	4.28571	4.28571	4.28571	4.28571	4.28571	0	0	0.00892857	0.00892857	0.00892857	0.00892857	0.00892857	0.00892857	0.00892857	0.00892857	0.00892857	0.00892857	0.00892857	0.00892857	0.00892857	0.00892857	0.0625	0.0625	0.866667
111	1	7	15	60	15	0.703125	4	4	4	4	4	4	4	4	4	4	4	4	4	4	4	0	0.00416667	0.00416667	0.00416667	0.00416667	0.00416667	0.00416667	0.00416667	0.00416667	0.00416667	0.00416667	0.00416667	0.00416667	0.00416667	0.00416667	0.00416667	0.0625	0.933333
112	1	7	16	60	15	0.75	3.75	3.75	3.75	3.75	3.75	3.75	3.75	3.75	3.75	3.75	3.75	3.75	3.75	3.75	3.75	3.75	0	0	0	0	0	0	0	0	0	0	0	0	0	0	0	0	1
113	1	8	1	30	15	0.03125	30	0	0	0	0	0	0	0	0	0	0	0	0	0	0	0	0.9375	0.0625	0.0625	0.0625	0.0625	0.0625	0.0625	0.0625	0.0625	0.0625	0.0625	0.0625	0.0625	0.0625	0.0625	0.0625	0
114	1	8	2	30	15	0.0625	15	15	0	0	0	0	0	0	0	0	0	0	0	0	0	0	0.4375	0.4375	0.0625	0.0625	0.0625	0.0625	0.0625	0.0625	0.0625	0.0625	0.0625	0.0625	0.0625	0.0625	0.0625	0.0625	0.0666667
115	1	8	3	30	15	0.09375	10	10	10	0	0	0	0	0	0	0	0	0	0	0	0	0	0.270833	0.270833	0.270833	0.0625	0.0625	0.0625	0.0625	0.0625	0.0625	0.0625	0.0625	0.0625	0.0625	0.0625	0.0625	0.0625	0.133333
116	1	8	4	30	15	0.125	7.5	7.5	7.5	7.5	0	0	0	0	0	0	0	0	0	0	0	0	0.1875	0.1875	0.1875	0.1875	0.0625	0.0625	0.0625	0.0625	0.0625	0.0625	0.0625	0.0625	0.0625	0.0625	0.0625	0.0625	0.2
117	1	8	5	30	15	0.15625	6	6	6	6	6	0	0	0	0	0	0	0	0	0	0	0	0.1375	0.1375	0.1375	0.1375	0.1375	0.0625	0.0625	0.0625	0.0625	0.0625	0.0625	0.0625	0.0625	0.0625	0.0625	0.0625	0.266667
118	1	8	6	30	15	0.1875	5	5	5	5	5	5	0	0	0	0	0	0	0	0	0	0	0.104167	0.104167	0.104167	0.104167	0.104167	0.104167	0.0625	0.0625	0.0625	0.0625	0.0625	0.0625	0.0625	0.0625	0.0625	0.0625	0.333333
119	1	8	7	30	15	0.21875	4.28571	4.28571	4.28571	4.28571	4.28571	4.28571	4.28571	0	0	0	0	0	0	0	0	0	0.0803571	0.0803571	0.0803571	0.0803571	0.0803571	0.0803571	0.0803571	0.0625	0.0625	0.0625	0.0625	0.0625	0.0625	0.0625	0.0625	0.0625	0.4
120	1	8	8	30	15	0.25	3.75	3.75	3.75	3.75	3.75	3.75	3.75	3.75	0	0	0	0	0	0	0	0	0.0625	0.0625	0.0625	0.0625	0.0625	0.0625	0.0625	0.0625	0.0625	0.0625	0.0625	0.0625	0.0625	0.0625	0.0625	0.0625	0.466667
121	1	8	9	30	15	0.28125	3.33333	3.33333	3.33333	3.33333	3.33333	3.33333	3.33333	3.33333	3.33333	0	0	0	0	0	0	0	0.0486111	0.0486111	0.0486111	0.0486111	0.0486111	0.0486111	0.0486111	0.0486111	0.0486111	0.0625	0.0625	0.0625	0.0625	0.0625	0.0625	0.0625	0.533333
122	1	8	10	30	15	0.3125	3	3	3	3	3	3	3	3	3	3	0	0	0	0	0	0	0.0375	0.0375	0.0375	0.0375	0.0375	0.0375	0.0375	0.0375	0.0375	0.0375	0.0625	0.0625	0.0625	0.0625	0.0625	0.0625	0.6
123	1	8	11	30	15	0.34375	2.72727	2.72727	2.72727	2.72727	2.72727	2.72727	2.72727	2.72727	2.72727	2.72727	2.72727	0	0	0	0	0	0.0284091	0.0284091	0.0284091	0.0284091	0.0284091	0.0284091	0.0284091	0.0284091	0.0284091	0.0284091	0.0284091	0.0625	0.0625	0.0625	0.0625	0.0625	0.666667
124	1	8	12	30	15	0.375	2.5	2.5	2.5	2.5	2.5	2.5	2.5	2.5	2.5	2.5	2.5	2.5	0	0	0	0	0.0208333	0.0208333	0.0208333	0.0208333	0.0208333	0.0208333	0.0208333	0.0208333	0.0208333	0.0208333	0.0208333	0.0208333	0.0625	0.0625	0.0625	0.0625	0.733333
125	1	8	13	30	15	0.40625	2.30769	2.30769	2.30769	2.30769	2.30769	2.30769	2.30769	2.30769	2.30769	2.30769	2.30769	2.30769	2.30769	0	0	0	0.0144231	0.0144231	0.0144231	0.0144231	0.0144231	0.0144231	0.0144231	0.0144231	0.0144231	0.0144231	0.0144231	0.0144231	0.0144231	0.0625	0.0625	0.0625	0.8
126	1	8	14	30	15	0.4375	2.14286	2.14286	2.14286	2.14286	2.14286	2.14286	2.14286	2.14286	2.14286	2.14286	2.14286	2.14286	2.14286	2.14286	0	0	0.00892857	0.00892857	0.00892857	0.00892857	0.00892857	0.00892857	0.00892857	0.00892857	0.00892857	0.00892857	0.00892857	0.00892857	0.00892857	0.00892857	0.0625	0.0625	0.866667
127	1	8	15	30	15	0.46875	2	2	2	2	2	2	2	2	2	2	2	2	2	2	2	0	0.00416667	0.00416667	0.00416667	0.00416667	0.00416667	0.00416667	0.00416667	0.00416667	0.00416667	0.00416667	0.00416667	0.00416667	0.00416667	0.00416667	0.00416667	0.0625	0.933333
128	1	8	16	30	15	0.5	1.875	1.875	1.875	1.875	1.875	1.875	1.875	1.875	1.875	1.875	1.875	1.875	1.875	1.875	1.875	1.875	0	0	0	0	0	0	0	0	0	0	0	0	0	0	0	0	1
129	1	9	1	480	31	0.0584635	480	0	0	0	0	0	0	0	0	0	0	0	0	0	0	0	0.9375	0.0625	0.0625	0.0625	0.0625	0.0625	0.0625	0.0625	0.0625	0.0625	0.0625	0.0625	0.0625	0.0625	0.0625	0.0625	0
130	1	9	2	480	31	0.116927	240	240	0	0	0	0	0	0	0	0	0	0	0	0	0	0	0.4375	0.4375	0.0625	0.0625	0.0625	0.0625	0.0625	0.0625	0.0625	0.0625	0.0625	0.0625	0.0625	0.0625	0.0625	0.0625	0.0666667
131	1	9	3	480	31	0.175391	160	160	160	0	0	0	0	0	0	0	0	0	0	0	0	0	0.270833	0.270833	0.270833	0.0625	0.0625	0.0625	0.0625	0.0625	0.0625	0.0625	0.0625	0.0625	0.0625	0.0625	0.0625	0.0625	0.133333
132	1	9	4	480	31	0.233854	120	120	120	120	0	0	0	0	0	0	0	0	0	0	0	0	0.1875	0.1875	0.1875	0.1875	0.0625	0.0625	0.0625	0.0625	0.0625	0.0625	0.0625	0.0625	0.0625	0.0625	0.0625	0.0625	0.2
133	1	9	5	480	31	0.292318	96	96	96	96	96	0	0	0	0	0	0	0	0	0	0	0	0.1375	0.1375	0.1375	0.1375	0.1375	0.0625	0.0625	0.0625	0.0625	0.0625	0.0625	0.0625	0.0625	0.0625	0.0625	0.0625	0.266667
134	1	9	6	480	31	0.350781	80	80	80	80	80	80	0	0	0	0	0	0	0	0	0	0	0.104167	0.104167	0.104167	0.104167	0.104167	0.104167	0.0625	0.0625	0.0625	0.0625	0.0625	0.0625	0.0625	0.0625	0.0625	0.0625	0.333333
135	1	9	7	480	31	0.409245	68.5714	68.5714	68.5714	68.5714	68.5714	68.5714	68.5714	0	0	0	0	0	0	0	0	0	0.0803571	0.0803571	0.0803571	0.0803571	0.0803571	0.0803571	0.0803571	0.0625	0.0625	0.0625	0.0625	0.0625	0.0625	0.0625	0.0625	0.0625	0.4
136	1	9	8	480	31	0.467708	60	60	60	60	60	60	60	60	0	0	0	0	0	0	0	0	0.0625	0.0625	0.0625	0.0625	0.0625	0.0625	0.0625	0.0625	0.0625	0.0625	0.0625	0.0625	0.0625	0.0625	0.0625	0.0625	0.466667
137	1	9	9	480	31	0.526172	53.3333	53.3333	53.3333	53.3333	53.3333	53.3333	53.3333	53.3333	53.3333	0	0	0	0	0	0	0	0.0486111	0.0486111	0.0486111	0.0486111	0.0486111	0.0486111	0.0486111	0.0486111	0.0486111	0.0625	0.0625	0.0625	0.0625	0.0625	0.0625	0.0625	0.533333
138	1	9	10	480	31	0.584635	48	48	48	48	48	48	48	48	48	48	0	0	0	0	0	0	0.0375	0.0375	0.0375	0.0375	0.0375	0.0375	0.0375	0.0375	0.0375	0.0375	0.0625	0.0625	0.0625	0.0625	0.0625	0.0625	0.6
139	1	9	11	480	31	0.643099	43.6364	43.6364	43.6364	43.6364	43.6364	43.6364	43.6364	43.6364	43.6364	43.6364	43.6364	0	0	0	0	0	0.0284091	0.0284091	0.0284091	0.0284091	0.0284091	0.0284091	0.0284091	0.0284091	0.0284091	0.0284091	0.0284091	0.0625	0.0625	0.0625	0.0625	0.0625	0.666667
140	1	9	12	480	31	0.701562	40	40	40	40	40	40	40	40	40	40	40	40	0	0	0	0	0.0208333	0.0208333	0.0208333	0.0208333	0.0208333	0.0208333	0.0208333	0.0208333	0.0208333	0.0208333	0.0208333	0.0208333	0.0625	0.0625	0.0625	0.0625	0.733333
141	1	9	13	480	31	0.760026	36.9231	36.9231	36.9231	36.9231	36.9231	36.9231	36.9231	36.9231	36.9231	36.9231	36.9231	36.9231	36.9231	0	0	0	0.0144231	0.0144231	0.0144231	0.0144231	0.0144231	0.0144231	0.0144231	0.0144231	0.0144231	0.0144231	0.0144231	0.0144231	0.0144231	0.0625	0.0625	0.0625	0.8
142	1	9	14	480	31	0.81849	34.2857	34.2857	34.2857	34.2857	34.2857	34.2857	34.2857	34.2857	34.2857	34.2857	34.2857	34.2857	34.2857	34.2857	0	0	0.00892857	0.00892857	0.00892857	0.00892857	0.00892857	0.00892857	0.00892857	0.00892857	0.00892857	0.00892857	0.00892857	0.00892857	0.00892857	0.00892857	0.0625	0.0625	0.866667
143	1	9	15	480	31	0.876953	32	32	32	32	32	32	32	32	32	32	32	32	32	32	32	0	0.00416667	0.00416667	0.00416667	0.00416667	0.00416667	0.00416667	0.00416667	0.00416667	0.00416667	0.00416667	0.00416667	0.00416667	0.00416667	0.00416667	0.00416667	0.0625	0.933333
144	1	9	16	480	31	0.935417	30	30	30	30	30	30	30	30	30	30	30	30	30	30	30	30	0	0	0	0	0	0	0	0	0	0	0	0	0	0	0	0	1
145	1	10	1	240	31	0.0544271	240	0	0	0	0	0	0	0	0	0	0	0	0	0	0	0	0.9375	0.0625	0.0625	0.0625	0.0625	0.0625	0.0625	0.0625	0.0625	0.0625	0.0625	0.0625	0.0625	0.0625	0.0625	0.0625	0
146	1	10	2	240	31	0.108854	120	120	0	0	0	0	0	0	0	0	0	0	0	0	0	0	0.4375	0.4375	0.0625	0.0625	0.0625	0.0625	0.0625	0.0625	0.0625	0.0625	0.0625	0.0625	0.0625	0.0625	0.0625	0.0625	0.0666667
147	1	10	3	240	31	0.163281	80	80	80	0	0	0	0	0	0	0	0	0	0	0	0	0	0.270833	0.270833	0.270833	0.0625	0.0625	0.0625	0.0625	0.0625	0.0625	0.0625	0.0625	0.0625	0.0625	0.0625	0.0625	0.0625	0.133333
148	1	10	4	240	31	0.217708	60	60	60	60	0	0	0	0	0	0	0	0	0	0	0	0	0.1875	0.1875	0.1875	0.1875	0.0625	0.0625	0.0625	0.0625	0.0625	0.0625	0.0625	0.0625	0.0625	0.0625	0.0625	0.0625	0.2
149	1	10	5	240	31	0.272135	48	48	48	48	48	0	0	0	0	0	0	0	0	0	0	0	0.1375	0.1375	0.1375	0.1375	0.1375	0.0625	0.0625	0.0625	0.0625	0.0625	0.0625	0.0625	0.0625	0.0625	0.0625	0.0625	0.266667
150	1	10	6	240	31	0.326562	40	40	40	40	40	40	0	0	0	0	0	0	0	0	0	0	0.104167	0.104167	0.104167	0.104167	0.104167	0.104167	0.0625	0.0625	0.0625	0.0625	0.0625	0.0625	0.0625	0.0625	0.0625	0.0625	0.333333
151	1	10	7	240	31	0.38099	34.2857	34.2857	34.2857	34.2857	34.2857	34.2857	34.2857	0	0	0	0	0	0	0	0	0	0.0803571	0.0803571	0.0803571	0.0803571	0.0803571	0.0803571	0.0803571	0.0625	0.0625	0.0625	0.0625	0.0625	0.0625	0.0625	0.0625	0.0625	0.4
152	1	10	8	240	31	0.435417	30	30	30	30	30	30	30	30	0	0	0	0	0	0	0	0	0.0625	0.0625	0.0625	0.0625	0.0625	0.0625	0.0625	0.0625	0.0625	0.0625	0.0625	0.0625	0.0625	0.0625	0.0625	0.0625	0.466667
153	1	10	9	240	31	0.489844	26.6667	26.6667	26.6667	26.6667	26.6667	26.6667	26.6667	26.6667	26.6667	0	0	0	0	0	0	0	0.0486111	0.0486111	0.0486111	0.0486111	0.0486111	0.0486111	0.0486111	0.0486111	0.0486111	0.0625	0.0625	0.0625	0.0625	0.0625	0.0625	0.0625	0.533333
154	1	10	10	240	31	0.544271	24	24	24	24	24	24	24	24	24	24	0	0	0	0	0	0	0.0375	0.0375	0.0375	0.0375	0.0375	0.0375	0.0375	0.0375	0.0375	0.0375	0.0625	0.0625	0.0625	0.0625	0.0625	0.0625	0.6
155	1	10	11	240	31	0.598698	21.8182	21.8182	21.8182	21.8182	21.8182	21.8182	21.8182	21.8182	21.8182	21.8182	21.8182	0	0	0	0	0	0.0284091	0.0284091	0.0284091	0.0284091	0.0284091	0.0284091	0.0284091	0.0284091	0.0284091	0.0284091	0.0284091	0.0625	0.0625	0.0625	0.0625	0.0625	0.666667
156	1	10	12	240	31	0.653125	20	20	20	20	20	20	20	20	20	20	20	20	0	0	0	0	0.0208333	0.0208333	0.0208333	0.0208333	0.0208333	0.0208333	0.0208333	0.0208333	0.0208333	0.0208333	0.0208333	0.0208333	0.0625	0.0625	0.0625	0.0625	0.733333
157	1	10	13	240	31	0.707552	18.4615	18.4615	18.4615	18.4615	18.4615	18.4615	18.4615	18.4615	18.4615	18.4615	18.4615	18.4615	18.4615	0	0	0	0.0144231	0.0144231	0.0144231	0.0144231	0.0144231	0.0144231	0.0144231	0.0144231	0.0144231	0.0144231	0.0144231	0.0144231	0.0144231	0.0625	0.0625	0.0625	0.8
158	1	10	14	240	31	0.761979	17.1429	17.1429	17.1429	17.1429	17.1429	17.1429	17.1429	17.1429	17.1429	17.1429	17.1429	17.1429	17.1429	17.1429	0	0	0.00892857	0.00892857	0.00892857	0.00892857	0.00892857	0.00892857	0.00892857	0.00892857	0.00892857	0.00892857	0.00892857	0.00892857	0.00892857	0.00892857	0.0625	0.0625	0.866667
159	1	10	15	240	31	0.816406	16	16	16	16	16	16	16	16	16	16	16	16	16	16	16	0	0.00416667	0.00416667	0.00416667	0.00416667	0.00416667	0.00416667	0.00416667	0.00416667	0.00416667	0.00416667	0.00416667	0.00416667	0.00416667	0.00416667	0.00416667	0.0625	0.933333
160	1	10	16	240	31	0.870833	15	15	15	15	15	15	15	15	15	15	15	15	15	15	15	15	0	0	0	0	0	0	0	0	0	0	0	0	0	0	0	0	1
161	1	11	1	210	31	0.0532738	210	0	0	0	0	0	0	0	0	0	0	0	0	0	0	0	0.9375	0.0625	0.0625	0.0625	0.0625	0.0625	0.0625	0.0625	0.0625	0.0625	0.0625	0.0625	0.0625	0.0625	0.0625	0.0625	0
162	1	11	2	210	31	0.106548	105	105	0	0	0	0	0	0	0	0	0	0	0	0	0	0	0.4375	0.4375	0.0625	0.0625	0.0625	0.0625	0.0625	0.0625	0.0625	0.0625	0.0625	0.0625	0.0625	0.0625	0.0625	0.0625	0.0666667
163	1	11	3	210	31	0.159821	70	70	70	0	0	0	0	0	0	0	0	0	0	0	0	0	0.270833	0.270833	0.270833	0.0625	0.0625	0.0625	0.0625	0.0625	0.0625	0.0625	0.0625	0.0625	0.0625	0.0625	0.0625	0.0625	0.133333
164	1	11	4	210	31	0.213095	52.5	52.5	52.5	52.5	0	0	0	0	0	0	0	0	0	0	0	0	0.1875	0.1875	0.1875	0.1875	0.0625	0.0625	0.0625	0.0625	0.0625	0.0625	0.0625	0.0625	0.0625	0.0625	0.0625	0.0625	0.2
165	1	11	5	210	31	0.266369	42	42	42	42	42	0	0	0	0	0	0	0	0	0	0	0	0.1375	0.1375	0.1375	0.1375	0.1375	0.0625	0.0625	0.0625	0.0625	0.0625	0.0625	0.0625	0.0625	0.0625	0.0625	0.0625	0.266667
166	1	11	6	210	31	0.319643	35	35	35	35	35	35	0	0	0	0	0	0	0	0	0	0	0.104167	0.104167	0.104167	0.104167	0.104167	0.104167	0.0625	0.0625	0.0625	0.0625	0.0625	0.0625	0.0625	0.0625	0.0625	0.0625	0.333333
167	1	11	7	210	31	0.372917	30	30	30	30	30	30	30	0	0	0	0	0	0	0	0	0	0.0803571	0.0803571	0.0803571	0.0803571	0.0803571	0.0803571	0.0803571	0.0625	0.0625	0.0625	0.0625	0.0625	0.0625	0.0625	0.0625	0.0625	0.4
168	1	11	8	210	31	0.42619	26.25	26.25	26.25	26.25	26.25	26.25	26.25	26.25	0	0	0	0	0	0	0	0	0.0625	0.0625	0.0625	0.0625	0.0625	0.0625	0.0625	0.0625	0.0625	0.0625	0.0625	0.0625	0.0625	0.0625	0.0625	0.0625	0.466667
169	1	11	9	210	31	0.479464	23.3333	23.3333	23.3333	23.3333	23.3333	23.3333	23.3333	23.3333	23.3333	0	0	0	0	0	0	0	0.0486111	0.0486111	0.0486111	0.0486111	0.0486111	0.0486111	0.0486111	0.0486111	0.0486111	0.0625	0.0625	0.0625	0.0625	0.0625	0.0625	0.0625	0.533333
170	1	11	10	210	31	0.532738	21	21	21	21	21	21	21	21	21	21	0	0	0	0	0	0	0.0375	0.0375	0.0375	0.0375	0.0375	0.0375	0.0375	0.0375	0.0375	0.0375	0.0625	0.0625	0.0625	0.0625	0.0625	0.0625	0.6
171	1	11	11	210	31	0.586012	19.0909	19.0909	19.0909	19.0909	19.0909	19.0909	19.0909	19.0909	19.0909	19.0909	19.0909	0	0	0	0	0	0.0284091	0.0284091	0.0284091	0.0284091	0.0284091	0.0284091	0.0284091	0.0284091	0.0284091	0.0284091	0.0284091	0.0625	0.0625	0.0625	0.0625	0.0625	0.666667
172	1	11	12	210	31	0.639286	17.5	17.5	17.5	17.5	17.5	17.5	17.5	17.5	17.5	17.5	17.5	17.5	0	0	0	0	0.0208333	0.0208333	0.0208333	0.0208333	0.0208333	0.0208333	0.0208333	0.0208333	0.0208333	0.0208333	0.0208333	0.0208333	0.0625	0.0625	0.0625	0.0625	0.733333
173	1	11	13	210	31	0.69256	16.1538	16.1538	16.1538	16.1538	16.1538	16.1538	16.1538	16.1538	16.1538	16.1538	16.1538	16.1538	16.1538	0	0	0	0.0144231	0.0144231	0.0144231	0.0144231	0.0144231	0.0144231	0.0144231	0.0144231	0.0144231	0.0144231	0.0144231	0.0144231	0.0144231	0.0625	0.0625	0.0625	0.8
174	1	11	14	210	31	0.745833	15	15	15	15	15	15	15	15	15	15	15	15	15	15	0	0	0.00892857	0.00892857	0.00892857	0.00892857	0.00892857	0.00892857	0.00892857	0.00892857	0.00892857	0.00892857	0.00892857	0.00892857	0.00892857	0.00892857	0.0625	0.0625	0.866667
175	1	11	15	210	31	0.799107	14	14	14	14	14	14	14	14	14	14	14	14	14	14	14	0	0.00416667	0.00416667	0.00416667	0.00416667	0.00416667	0.00416667	0.00416667	0.00416667	0.00416667	0.00416667	0.00416667	0.00416667	0.00416667	0.00416667	0.00416667	0.0625	0.933333
176	1	11	16	210	31	0.852381	13.125	13.125	13.125	13.125	13.125	13.125	13.125	13.125	13.125	13.125	13.125	13.125	13.125	13.125	13.125	13.125	0	0	0	0	0	0	0	0	0	0	0	0	0	0	0	0	1
177	1	12	1	180	31	0.0517361	180	0	0	0	0	0	0	0	0	0	0	0	0	0	0	0	0.9375	0.0625	0.0625	0.0625	0.0625	0.0625	0.0625	0.0625	0.0625	0.0625	0.0625	0.0625	0.0625	0.0625	0.0625	0.0625	0
178	1	12	2	180	31	0.103472	90	90	0	0	0	0	0	0	0	0	0	0	0	0	0	0	0.4375	0.4375	0.0625	0.0625	0.0625	0.0625	0.0625	0.0625	0.0625	0.0625	0.0625	0.0625	0.0625	0.0625	0.0625	0.0625	0.0666667
179	1	12	3	180	31	0.155208	60	60	60	0	0	0	0	0	0	0	0	0	0	0	0	0	0.270833	0.270833	0.270833	0.0625	0.0625	0.0625	0.0625	0.0625	0.0625	0.0625	0.0625	0.0625	0.0625	0.0625	0.0625	0.0625	0.133333
180	1	12	4	180	31	0.206944	45	45	45	45	0	0	0	0	0	0	0	0	0	0	0	0	0.1875	0.1875	0.1875	0.1875	0.0625	0.0625	0.0625	0.0625	0.0625	0.0625	0.0625	0.0625	0.0625	0.0625	0.0625	0.0625	0.2
181	1	12	5	180	31	0.258681	36	36	36	36	36	0	0	0	0	0	0	0	0	0	0	0	0.1375	0.1375	0.1375	0.1375	0.1375	0.0625	0.0625	0.0625	0.0625	0.0625	0.0625	0.0625	0.0625	0.0625	0.0625	0.0625	0.266667
182	1	12	6	180	31	0.310417	30	30	30	30	30	30	0	0	0	0	0	0	0	0	0	0	0.104167	0.104167	0.104167	0.104167	0.104167	0.104167	0.0625	0.0625	0.0625	0.0625	0.0625	0.0625	0.0625	0.0625	0.0625	0.0625	0.333333
183	1	12	7	180	31	0.362153	25.7143	25.7143	25.7143	25.7143	25.7143	25.7143	25.7143	0	0	0	0	0	0	0	0	0	0.0803571	0.0803571	0.0803571	0.0803571	0.0803571	0.0803571	0.0803571	0.0625	0.0625	0.0625	0.0625	0.0625	0.0625	0.0625	0.0625	0.0625	0.4
184	1	12	8	180	31	0.413889	22.5	22.5	22.5	22.5	22.5	22.5	22.5	22.5	0	0	0	0	0	0	0	0	0.0625	0.0625	0.0625	0.0625	0.0625	0.0625	0.0625	0.0625	0.0625	0.0625	0.0625	0.0625	0.0625	0.0625	0.0625	0.0625	0.466667
185	1	12	9	180	31	0.465625	20	20	20	20	20	20	20	20	20	0	0	0	0	0	0	0	0.0486111	0.0486111	0.0486111	0.0486111	0.0486111	0.0486111	0.0486111	0.0486111	0.0486111	0.0625	0.0625	0.0625	0.0625	0.0625	0.0625	0.0625	0.533333
186	1	12	10	180	31	0.517361	18	18	18	18	18	18	18	18	18	18	0	0	0	0	0	0	0.0375	0.0375	0.0375	0.0375	0.0375	0.0375	0.0375	0.0375	0.0375	0.0375	0.0625	0.0625	0.0625	0.0625	0.0625	0.0625	0.6
187	1	12	11	180	31	0.569097	16.3636	16.3636	16.3636	16.3636	16.3636	16.3636	16.3636	16.3636	16.3636	16.3636	16.3636	0	0	0	0	0	0.0284091	0.0284091	0.0284091	0.0284091	0.0284091	0.0284091	0.0284091	0.0284091	0.0284091	0.0284091	0.0284091	0.0625	0.0625	0.0625	0.0625	0.0625	0.666667
188	1	12	12	180	31	0.620833	15	15	15	15	15	15	15	15	15	15	15	15	0	0	0	0	0.0208333	0.0208333	0.0208333	0.0208333	0.0208333	0.0208333	0.0208333	0.0208333	0.0208333	0.0208333	0.0208333	0.0208333	0.0625	0.0625	0.0625	0.0625	0.733333
189	1	12	13	180	31	0.672569	13.8462	13.8462	13.8462	13.8462	13.8462	13.8462	13.8462	13.8462	13.8462	13.8462	13.8462	13.8462	13.8462	0	0	0	0.0144231	0.0144231	0.0144231	0.0144231	0.0144231	0.0144231	0.0144231	0.0144231	0.0144231	0.0144231	0.0144231	0.0144231	0.0144231	0.0625	0.0625	0.0625	0.8
190	1	12	14	180	31	0.724306	12.8571	12.8571	12.8571	12.8571	12.8571	12.8571	12.8571	12.8571	12.8571	12.8571	12.8571	12.8571	12.8571	12.8571	0	0	0.00892857	0.00892857	0.00892857	0.00892857	0.00892857	0.00892857	0.00892857	0.00892857	0.00892857	0.00892857	0.00892857	0.00892857	0.00892857	0.00892857	0.0625	0.0625	0.866667
191	1	12	15	180	31	0.776042	12	12	12	12	12	12	12	12	12	12	12	12	12	12	12	0	0.00416667	0.00416667	0.00416667	0.00416667	0.00416667	0.00416667	0.00416667	0.00416667	0.00416667	0.00416667	0.00416667	0.00416667	0.00416667	0.00416667	0.00416667	0.0625	0.933333
192	1	12	16	180	31	0.827778	11.25	11.25	11.25	11.25	11.25	11.25	11.25	11.25	11.25	11.25	11.25	11.25	11.25	11.25	11.25	11.25	0	0	0	0	0	0	0	0	0	0	0	0	0	0	0	0	1
193	1	13	1	120	31	0.0463542	120	0	0	0	0	0	0	0	0	0	0	0	0	0	0	0	0.9375	0.0625	0.0625	0.0625	0.0625	0.0625	0.0625	0.0625	0.0625	0.0625	0.0625	0.0625	0.0625	0.0625	0.0625	0.0625	0
194	1	13	2	120	31	0.0927083	60	60	0	0	0	0	0	0	0	0	0	0	0	0	0	0	0.4375	0.4375	0.0625	0.0625	0.0625	0.0625	0.0625	0.0625	0.0625	0.0625	0.0625	0.0625	0.0625	0.0625	0.0625	0.0625	0.0666667
195	1	13	3	120	31	0.139063	40	40	40	0	0	0	0	0	0	0	0	0	0	0	0	0	0.270833	0.270833	0.270833	0.0625	0.0625	0.0625	0.0625	0.0625	0.0625	0.0625	0.0625	0.0625	0.0625	0.0625	0.0625	0.0625	0.133333
196	1	13	4	120	31	0.185417	30	30	30	30	0	0	0	0	0	0	0	0	0	0	0	0	0.1875	0.1875	0.1875	0.1875	0.0625	0.0625	0.0625	0.0625	0.0625	0.0625	0.0625	0.0625	0.0625	0.0625	0.0625	0.0625	0.2
197	1	13	5	120	31	0.231771	24	24	24	24	24	0	0	0	0	0	0	0	0	0	0	0	0.1375	0.1375	0.1375	0.1375	0.1375	0.0625	0.0625	0.0625	0.0625	0.0625	0.0625	0.0625	0.0625	0.0625	0.0625	0.0625	0.266667
198	1	13	6	120	31	0.278125	20	20	20	20	20	20	0	0	0	0	0	0	0	0	0	0	0.104167	0.104167	0.104167	0.104167	0.104167	0.104167	0.0625	0.0625	0.0625	0.0625	0.0625	0.0625	0.0625	0.0625	0.0625	0.0625	0.333333
199	1	13	7	120	31	0.324479	17.1429	17.1429	17.1429	17.1429	17.1429	17.1429	17.1429	0	0	0	0	0	0	0	0	0	0.0803571	0.0803571	0.0803571	0.0803571	0.0803571	0.0803571	0.0803571	0.0625	0.0625	0.0625	0.0625	0.0625	0.0625	0.0625	0.0625	0.0625	0.4
200	1	13	8	120	31	0.370833	15	15	15	15	15	15	15	15	0	0	0	0	0	0	0	0	0.0625	0.0625	0.0625	0.0625	0.0625	0.0625	0.0625	0.0625	0.0625	0.0625	0.0625	0.0625	0.0625	0.0625	0.0625	0.0625	0.466667
201	1	13	9	120	31	0.417188	13.3333	13.3333	13.3333	13.3333	13.3333	13.3333	13.3333	13.3333	13.3333	0	0	0	0	0	0	0	0.0486111	0.0486111	0.0486111	0.0486111	0.0486111	0.0486111	0.0486111	0.0486111	0.0486111	0.0625	0.0625	0.0625	0.0625	0.0625	0.0625	0.0625	0.533333
202	1	13	10	120	31	0.463542	12	12	12	12	12	12	12	12	12	12	0	0	0	0	0	0	0.0375	0.0375	0.0375	0.0375	0.0375	0.0375	0.0375	0.0375	0.0375	0.0375	0.0625	0.0625	0.0625	0.0625	0.0625	0.0625	0.6
203	1	13	11	120	31	0.509896	10.9091	10.9091	10.9091	10.9091	10.9091	10.9091	10.9091	10.9091	10.9091	10.9091	10.9091	0	0	0	0	0	0.0284091	0.0284091	0.0284091	0.0284091	0.0284091	0.0284091	0.0284091	0.0284091	0.0284091	0.0284091	0.0284091	0.0625	0.0625	0.0625	0.0625	0.0625	0.666667
204	1	13	12	120	31	0.55625	10	10	10	10	10	10	10	10	10	10	10	10	0	0	0	0	0.0208333	0.0208333	0.0208333	0.0208333	0.0208333	0.0208333	0.0208333	0.0208333	0.0208333	0.0208333	0.0208333	0.0208333	0.0625	0.0625	0.0625	0.0625	0.733333
205	1	13	13	120	31	0.602604	9.23077	9.23077	9.23077	9.23077	9.23077	9.23077	9.23077	9.23077	9.23077	9.23077	9.23077	9.23077	9.23077	0	0	0	0.0144231	0.0144231	0.0144231	0.0144231	0.0144231	0.0144231	0.0144231	0.0144231	0.0144231	0.0144231	0.0144231	0.0144231	0.0144231	0.0625	0.0625	0.0625	0.8
206	1	13	14	120	31	0.648958	8.57143	8.57143	8.57143	8.57143	8.57143	8.57143	8.57143	8.57143	8.57143	8.57143	8.57143	8.57143	8.57143	8.57143	0	0	0.00892857	0.00892857	0.00892857	0.00892857	0.00892857	0.00892857	0.00892857	0.00892857	0.00892857	0.00892857	0.00892857	0.00892857	0.00892857	0.00892857	0.0625	0.0625	0.866667
207	1	13	15	120	31	0.695312	8	8	8	8	8	8	8	8	8	8	8	8	8	8	8	0	0.00416667	0.00416667	0.00416667	0.00416667	0.00416667	0.00416667	0.00416667	0.00416667	0.00416667	0.00416667	0.00416667	0.00416667	0.00416667	0.00416667	0.00416667	0.0625	0.933333
208	1	13	16	120	31	0.741667	7.5	7.5	7.5	7.5	7.5	7.5	7.5	7.5	7.5	7.5	7.5	7.5	7.5	7.5	7.5	7.5	0	0	0	0	0	0	0	0	0	0	0	0	0	0	0	0	1
209	1	14	1	90	31	0.0409722	90	0	0	0	0	0	0	0	0	0	0	0	0	0	0	0	0.9375	0.0625	0.0625	0.0625	0.0625	0.0625	0.0625	0.0625	0.0625	0.0625	0.0625	0.0625	0.0625	0.0625	0.0625	0.0625	0
210	1	14	2	90	31	0.0819444	45	45	0	0	0	0	0	0	0	0	0	0	0	0	0	0	0.4375	0.4375	0.0625	0.0625	0.0625	0.0625	0.0625	0.0625	0.0625	0.0625	0.0625	0.0625	0.0625	0.0625	0.0625	0.0625	0.0666667
211	1	14	3	90	31	0.122917	30	30	30	0	0	0	0	0	0	0	0	0	0	0	0	0	0.270833	0.270833	0.270833	0.0625	0.0625	0.0625	0.0625	0.0625	0.0625	0.0625	0.0625	0.0625	0.0625	0.0625	0.0625	0.0625	0.133333
212	1	14	4	90	31	0.163889	22.5	22.5	22.5	22.5	0	0	0	0	0	0	0	0	0	0	0	0	0.1875	0.1875	0.1875	0.1875	0.0625	0.0625	0.0625	0.0625	0.0625	0.0625	0.0625	0.0625	0.0625	0.0625	0.0625	0.0625	0.2
213	1	14	5	90	31	0.204861	18	18	18	18	18	0	0	0	0	0	0	0	0	0	0	0	0.1375	0.1375	0.1375	0.1375	0.1375	0.0625	0.0625	0.0625	0.0625	0.0625	0.0625	0.0625	0.0625	0.0625	0.0625	0.0625	0.266667
214	1	14	6	90	31	0.245833	15	15	15	15	15	15	0	0	0	0	0	0	0	0	0	0	0.104167	0.104167	0.104167	0.104167	0.104167	0.104167	0.0625	0.0625	0.0625	0.0625	0.0625	0.0625	0.0625	0.0625	0.0625	0.0625	0.333333
215	1	14	7	90	31	0.286806	12.8571	12.8571	12.8571	12.8571	12.8571	12.8571	12.8571	0	0	0	0	0	0	0	0	0	0.0803571	0.0803571	0.0803571	0.0803571	0.0803571	0.0803571	0.0803571	0.0625	0.0625	0.0625	0.0625	0.0625	0.0625	0.0625	0.0625	0.0625	0.4
216	1	14	8	90	31	0.327778	11.25	11.25	11.25	11.25	11.25	11.25	11.25	11.25	0	0	0	0	0	0	0	0	0.0625	0.0625	0.0625	0.0625	0.0625	0.0625	0.0625	0.0625	0.0625	0.0625	0.0625	0.0625	0.0625	0.0625	0.0625	0.0625	0.466667
217	1	14	9	90	31	0.36875	10	10	10	10	10	10	10	10	10	0	0	0	0	0	0	0	0.0486111	0.0486111	0.0486111	0.0486111	0.0486111	0.0486111	0.0486111	0.0486111	0.0486111	0.0625	0.0625	0.0625	0.0625	0.0625	0.0625	0.0625	0.533333
218	1	14	10	90	31	0.409722	9	9	9	9	9	9	9	9	9	9	0	0	0	0	0	0	0.0375	0.0375	0.0375	0.0375	0.0375	0.0375	0.0375	0.0375	0.0375	0.0375	0.0625	0.0625	0.0625	0.0625	0.0625	0.0625	0.6
219	1	14	11	90	31	0.450694	8.18182	8.18182	8.18182	8.18182	8.18182	8.18182	8.18182	8.18182	8.18182	8.18182	8.18182	0	0	0	0	0	0.0284091	0.0284091	0.0284091	0.0284091	0.0284091	0.0284091	0.0284091	0.0284091	0.0284091	0.0284091	0.0284091	0.0625	0.0625	0.0625	0.0625	0.0625	0.666667
220	1	14	12	90	31	0.491667	7.5	7.5	7.5	7.5	7.5	7.5	7.5	7.5	7.5	7.5	7.5	7.5	0	0	0	0	0.0208333	0.0208333	0.0208333	0.0208333	0.0208333	0.0208333	0.0208333	0.0208333	0.0208333	0.0208333	0.0208333	0.0208333	0.0625	0.0625	0.0625	0.0625	0.733333
221	1	14	13	90	31	0.532639	6.92308	6.92308	6.92308	6.92308	6.92308	6.92308	6.92308	6.92308	6.92308	6.92308	6.92308	6.92308	6.92308	0	0	0	0.0144231	0.0144231	0.0144231	0.0144231	0.0144231	0.0144231	0.0144231	0.0144231	0.0144231	0.0144231	0.0144231	0.0144231	0.0144231	0.0625	0.0625	0.0625	0.8
222	1	14	14	90	31	0.573611	6.42857	6.42857	6.42857	6.42857	6.42857	6.42857	6.42857	6.42857	6.42857	6.42857	6.42857	6.42857	6.42857	6.42857	0	0	0.00892857	0.00892857	0.00892857	0.00892857	0.00892857	0.00892857	0.00892857	0.00892857	0.00892857	0.00892857	0.00892857	0.00892857	0.00892857	0.00892857	0.0625	0.0625	0.866667
223	1	14	15	90	31	0.614583	6	6	6	6	6	6	6	6	6	6	6	6	6	6	6	0	0.00416667	0.00416667	0.00416667	0.00416667	0.00416667	0.00416667	0.00416667	0.00416667	0.00416667	0.00416667	0.00416667	0.00416667	0.00416667	0.00416667	0.00416667	0.0625	0.933333
224	1	14	16	90	31	0.655556	5.625	5.625	5.625	5.625	5.625	5.625	5.625	5.625	5.625	5.625	5.625	5.625	5.625	5.625	5.625	5.625	0	0	0	0	0	0	0	0	0	0	0	0	0	0	0	0	1
225	1	15	1	60	31	0.0302083	60	0	0	0	0	0	0	0	0	0	0	0	0	0	0	0	0.9375	0.0625	0.0625	0.0625	0.0625	0.0625	0.0625	0.0625	0.0625	0.0625	0.0625	0.0625	0.0625	0.0625	0.0625	0.0625	0
226	1	15	2	60	31	0.0604167	30	30	0	0	0	0	0	0	0	0	0	0	0	0	0	0	0.4375	0.4375	0.0625	0.0625	0.0625	0.0625	0.0625	0.0625	0.0625	0.0625	0.0625	0.0625	0.0625	0.0625	0.0625	0.0625	0.0666667
227	1	15	3	60	31	0.090625	20	20	20	0	0	0	0	0	0	0	0	0	0	0	0	0	0.270833	0.270833	0.270833	0.0625	0.0625	0.0625	0.0625	0.0625	0.0625	0.0625	0.0625	0.0625	0.0625	0.0625	0.0625	0.0625	0.133333
228	1	15	4	60	31	0.120833	15	15	15	15	0	0	0	0	0	0	0	0	0	0	0	0	0.1875	0.1875	0.1875	0.1875	0.0625	0.0625	0.0625	0.0625	0.0625	0.0625	0.0625	0.0625	0.0625	0.0625	0.0625	0.0625	0.2
229	1	15	5	60	31	0.151042	12	12	12	12	12	0	0	0	0	0	0	0	0	0	0	0	0.1375	0.1375	0.1375	0.1375	0.1375	0.0625	0.0625	0.0625	0.0625	0.0625	0.0625	0.0625	0.0625	0.0625	0.0625	0.0625	0.266667
230	1	15	6	60	31	0.18125	10	10	10	10	10	10	0	0	0	0	0	0	0	0	0	0	0.104167	0.104167	0.104167	0.104167	0.104167	0.104167	0.0625	0.0625	0.0625	0.0625	0.0625	0.0625	0.0625	0.0625	0.0625	0.0625	0.333333
231	1	15	7	60	31	0.211458	8.57143	8.57143	8.57143	8.57143	8.57143	8.57143	8.57143	0	0	0	0	0	0	0	0	0	0.0803571	0.0803571	0.0803571	0.0803571	0.0803571	0.0803571	0.0803571	0.0625	0.0625	0.0625	0.0625	0.0625	0.0625	0.0625	0.0625	0.0625	0.4
232	1	15	8	60	31	0.241667	7.5	7.5	7.5	7.5	7.5	7.5	7.5	7.5	0	0	0	0	0	0	0	0	0.0625	0.0625	0.0625	0.0625	0.0625	0.0625	0.0625	0.0625	0.0625	0.0625	0.0625	0.0625	0.0625	0.0625	0.0625	0.0625	0.466667
233	1	15	9	60	31	0.271875	6.66667	6.66667	6.66667	6.66667	6.66667	6.66667	6.66667	6.66667	6.66667	0	0	0	0	0	0	0	0.0486111	0.0486111	0.0486111	0.0486111	0.0486111	0.0486111	0.0486111	0.0486111	0.0486111	0.0625	0.0625	0.0625	0.0625	0.0625	0.0625	0.0625	0.533333
234	1	15	10	60	31	0.302083	6	6	6	6	6	6	6	6	6	6	0	0	0	0	0	0	0.0375	0.0375	0.0375	0.0375	0.0375	0.0375	0.0375	0.0375	0.0375	0.0375	0.0625	0.0625	0.0625	0.0625	0.0625	0.0625	0.6
235	1	15	11	60	31	0.332292	5.45455	5.45455	5.45455	5.45455	5.45455	5.45455	5.45455	5.45455	5.45455	5.45455	5.45455	0	0	0	0	0	0.0284091	0.0284091	0.0284091	0.0284091	0.0284091	0.0284091	0.0284091	0.0284091	0.0284091	0.0284091	0.0284091	0.0625	0.0625	0.0625	0.0625	0.0625	0.666667
236	1	15	12	60	31	0.3625	5	5	5	5	5	5	5	5	5	5	5	5	0	0	0	0	0.0208333	0.0208333	0.0208333	0.0208333	0.0208333	0.0208333	0.0208333	0.0208333	0.0208333	0.0208333	0.0208333	0.0208333	0.0625	0.0625	0.0625	0.0625	0.733333
237	1	15	13	60	31	0.392708	4.61538	4.61538	4.61538	4.61538	4.61538	4.61538	4.61538	4.61538	4.61538	4.61538	4.61538	4.61538	4.61538	0	0	0	0.0144231	0.0144231	0.0144231	0.0144231	0.0144231	0.0144231	0.0144231	0.0144231	0.0144231	0.0144231	0.0144231	0.0144231	0.0144231	0.0625	0.0625	0.0625	0.8
238	1	15	14	60	31	0.422917	4.28571	4.28571	4.28571	4.28571	4.28571	4.28571	4.28571	4.28571	4.28571	4.28571	4.28571	4.28571	4.28571	4.28571	0	0	0.00892857	0.00892857	0.00892857	0.00892857	0.00892857	0.00892857	0.00892857	0.00892857	0.00892857	0.00892857	0.00892857	0.00892857	0.00892857	0.00892857	0.0625	0.0625	0.866667
239	1	15	15	60	31	0.453125	4	4	4	4	4	4	4	4	4	4	4	4	4	4	4	0	0.00416667	0.00416667	0.00416667	0.00416667	0.00416667	0.00416667	0.00416667	0.00416667	0.00416667	0.00416667	0.00416667	0.00416667	0.00416667	0.00416667	0.00416667	0.0625	0.933333
240	1	15	16	60	31	0.483333	3.75	3.75	3.75	3.75	3.75	3.75	3.75	3.75	3.75	3.75	3.75	3.75	3.75	3.75	3.75	3.75	0	0	0	0	0	0	0	0	0	0	0	0	0	0	0	0	1
241	1	16	1	30	31	-0.00208333	30	0	0	0	0	0	0	0	0	0	0	0	0	0	0	0	0.9375	0.0625	0.0625	0.0625	0.0625	0.0625	0.0625	0.0625	0.0625	0.0625	0.0625	0.0625	0.0625	0.0625	0.0625	0.0625	0
242	1	16	2	30	31	-0.00416667	15	15	0	0	0	0	0	0	0	0	0	0	0	0	0	0	0.4375	0.4375	0.0625	0.0625	0.0625	0.0625	0.0625	0.0625	0.0625	0.0625	0.0625	0.0625	0.0625	0.0625	0.0625	0.0625	0.0666667
243	1	16	3	30	31	-0.00625	10	10	10	0	0	0	0	0	0	0	0	0	0	0	0	0	0.270833	0.270833	0.270833	0.0625	0.0625	0.0625	0.0625	0.0625	0.0625	0.0625	0.0625	0.0625	0.0625	0.0625	0.0625	0.0625	0.133333
244	1	16	4	30	31	-0.00833333	7.5	7.5	7.5	7.5	0	0	0	0	0	0	0	0	0	0	0	0	0.1875	0.1875	0.1875	0.1875	0.0625	0.0625	0.0625	0.0625	0.0625	0.0625	0.0625	0.0625	0.0625	0.0625	0.0625	0.0625	0.2
245	1	16	5	30	31	-0.0104167	6	6	6	6	6	0	0	0	0	0	0	0	0	0	0	0	0.1375	0.1375	0.1375	0.1375	0.1375	0.0625	0.0625	0.0625	0.0625	0.0625	0.0625	0.0625	0.0625	0.0625	0.0625	0.0625	0.266667
246	1	16	6	30	31	-0.0125	5	5	5	5	5	5	0	0	0	0	0	0	0	0	0	0	0.104167	0.104167	0.104167	0.104167	0.104167	0.104167	0.0625	0.0625	0.0625	0.0625	0.0625	0.0625	0.0625	0.0625	0.0625	0.0625	0.333333
247	1	16	7	30	31	-0.0145833	4.28571	4.28571	4.28571	4.28571	4.28571	4.28571	4.28571	0	0	0	0	0	0	0	0	0	0.0803571	0.0803571	0.0803571	0.0803571	0.0803571	0.0803571	0.0803571	0.0625	0.0625	0.0625	0.0625	0.0625	0.0625	0.0625	0.0625	0.0625	0.4
248	1	16	8	30	31	-0.0166667	3.75	3.75	3.75	3.75	3.75	3.75	3.75	3.75	0	0	0	0	0	0	0	0	0.0625	0.0625	0.0625	0.0625	0.0625	0.0625	0.0625	0.0625	0.0625	0.0625	0.0625	0.0625	0.0625	0.0625	0.0625	0.0625	0.466667
249	1	16	9	30	31	-0.01875	3.33333	3.33333	3.33333	3.33333	3.33333	3.33333	3.33333	3.33333	3.33333	0	0	0	0	0	0	0	0.0486111	0.0486111	0.0486111	0.0486111	0.0486111	0.0486111	0.0486111	0.0486111	0.0486111	0.0625	0.0625	0.0625	0.0625	0.0625	0.0625	0.0625	0.533333
250	1	16	10	30	31	-0.0208333	3	3	3	3	3	3	3	3	3	3	0	0	0	0	0	0	0.0375	0.0375	0.0375	0.0375	0.0375	0.0375	0.0375	0.0375	0.0375	0.0375	0.0625	0.0625	0.0625	0.0625	0.0625	0.0625	0.6
251	1	16	11	30	31	-0.0229167	2.72727	2.72727	2.72727	2.72727	2.72727	2.72727	2.72727	2.72727	2.72727	2.72727	2.72727	0	0	0	0	0	0.0284091	0.0284091	0.0284091	0.0284091	0.0284091	0.0284091	0.0284091	0.0284091	0.0284091	0.0284091	0.0284091	0.0625	0.0625	0.0625	0.0625	0.0625	0.666667
252	1	16	12	30	31	-0.025	2.5	2.5	2.5	2.5	2.5	2.5	2.5	2.5	2.5	2.5	2.5	2.5	0	0	0	0	0.0208333	0.0208333	0.0208333	0.0208333	0.0208333	0.0208333	0.0208333	0.0208333	0.0208333	0.0208333	0.0208333	0.0208333	0.0625	0.0625	0.0625	0.0625	0.733333
253	1	16	13	30	31	-0.0270833	2.30769	2.30769	2.30769	2.30769	2.30769	2.30769	2.30769	2.30769	2.30769	2.30769	2.30769	2.30769	2.30769	0	0	0	0.0144231	0.0144231	0.0144231	0.0144231	0.0144231	0.0144231	0.0144231	0.0144231	0.0144231	0.0144231	0.0144231	0.0144231	0.0144231	0.0625	0.0625	0.0625	0.8
254	1	16	14	30	31	-0.0291667	2.14286	2.14286	2.14286	2.14286	2.14286	2.14286	2.14286	2.14286	2.14286	2.14286	2.14286	2.14286	2.14286	2.14286	0	0	0.00892857	0.00892857	0.00892857	0.00892857	0.00892857	0.00892857	0.00892857	0.00892857	0.00892857	0.00892857	0.00892857	0.00892857	0.00892857	0.00892857	0.0625	0.0625	0.866667
255	1	16	15	30	31	-0.03125	2	2	2	2	2	2	2	2	2	2	2	2	2	2	2	0	0.00416667	0.00416667	0.00416667	0.00416667	0.00416667	0.00416667	0.00416667	0.00416667	0.00416667	0.00416667	0.00416667	0.00416667	0.00416667	0.00416667	0.00416667	0.0625	0.933333
256	1	16	16	30	31	-0.0333333	1.875	1.875	1.875	1.875	1.875	1.875	1.875	1.875	1.875	1.875	1.875	1.875	1.875	1.875	1.875	1.875	0	0	0	0	0	0	0	0	0	0	0	0	0	0	0	0	1
257	1	17	1	480	47	0.0563802	480	0	0	0	0	0	0	0	0	0	0	0	0	0	0	0	0.9375	0.0625	0.0625	0.0625	0.0625	0.0625	0.0625	0.0625	0.0625	0.0625	0.0625	0.0625	0.0625	0.0625	0.0625	0.0625	0
258	1	17	2	480	47	0.11276	240	240	0	0	0	0	0	0	0	0	0	0	0	0	0	0	0.4375	0.4375	0.0625	0.0625	0.0625	0.0625	0.0625	0.0625	0.0625	0.0625	0.0625	0.0625	0.0625	0.0625	0.0625	0.0625	0.0666667
259	1	17	3	480	47	0.169141	160	160	160	0	0	0	0	0	0	0	0	0	0	0	0	0	0.270833	0.270833	0.270833	0.0625	0.0625	0.0625	0.0625	0.0625	0.0625	0.0625	0.0625	0.0625	0.0625	0.0625	0.0625	0.0625	0.133333
260	1	17	4	480	47	0.225521	120	120	120	120	0	0	0	0	0	0	0	0	0	0	0	0	0.1875	0.1875	0.1875	0.1875	0.0625	0.0625	0.0625	0.0625	0.0625	0.0625	0.0625	0.0625	0.0625	0.0625	0.0625	0.0625	0.2
261	1	17	5	480	47	0.281901	96	96	96	96	96	0	0	0	0	0	0	0	0	0	0	0	0.1375	0.1375	0.1375	0.1375	0.1375	0.0625	0.0625	0.0625	0.0625	0.0625	0.0625	0.0625	0.0625	0.0625	0.0625	0.0625	0.266667
262	1	17	6	480	47	0.338281	80	80	80	80	80	80	0	0	0	0	0	0	0	0	0	0	0.104167	0.104167	0.104167	0.104167	0.104167	0.104167	0.0625	0.0625	0.0625	0.0625	0.0625	0.0625	0.0625	0.0625	0.0625	0.0625	0.333333
263	1	17	7	480	47	0.394661	68.5714	68.5714	68.5714	68.5714	68.5714	68.5714	68.5714	0	0	0	0	0	0	0	0	0	0.0803571	0.0803571	0.0803571	0.0803571	0.0803571	0.0803571	0.0803571	0.0625	0.0625	0.0625	0.0625	0.0625	0.0625	0.0625	0.0625	0.0625	0.4
264	1	17	8	480	47	0.451042	60	60	60	60	60	60	60	60	0	0	0	0	0	0	0	0	0.0625	0.0625	0.0625	0.0625	0.0625	0.0625	0.0625	0.0625	0.0625	0.0625	0.0625	0.0625	0.0625	0.0625	0.0625	0.0625	0.466667
265	1	17	9	480	47	0.507422	53.3333	53.3333	53.3333	53.3333	53.3333	53.3333	53.3333	53.3333	53.3333	0	0	0	0	0	0	0	0.0486111	0.0486111	0.0486111	0.0486111	0.0486111	0.0486111	0.0486111	0.0486111	0.0486111	0.0625	0.0625	0.0625	0.0625	0.0625	0.0625	0.0625	0.533333
266	1	17	10	480	47	0.563802	48	48	48	48	48	48	48	48	48	48	0	0	0	0	0	0	0.0375	0.0375	0.0375	0.0375	0.0375	0.0375	0.0375	0.0375	0.0375	0.0375	0.0625	0.0625	0.0625	0.0625	0.0625	0.0625	0.6
267	1	17	11	480	47	0.620182	43.6364	43.6364	43.6364	43.6364	43.6364	43.6364	43.6364	43.6364	43.6364	43.6364	43.6364	0	0	0	0	0	0.0284091	0.0284091	0.0284091	0.0284091	0.0284091	0.0284091	0.0284091	0.0284091	0.0284091	0.0284091	0.0284091	0.0625	0.0625	0.0625	0.0625	0.0625	0.666667
268	1	17	12	480	47	0.676562	40	40	40	40	40	40	40	40	40	40	40	40	0	0	0	0	0.0208333	0.0208333	0.0208333	0.0208333	0.0208333	0.0208333	0.0208333	0.0208333	0.0208333	0.0208333	0.0208333	0.0208333	0.0625	0.0625	0.0625	0.0625	0.733333
269	1	17	13	480	47	0.732943	36.9231	36.9231	36.9231	36.9231	36.9231	36.9231	36.9231	36.9231	36.9231	36.9231	36.9231	36.9231	36.9231	0	0	0	0.0144231	0.0144231	0.0144231	0.0144231	0.0144231	0.0144231	0.0144231	0.0144231	0.0144231	0.0144231	0.0144231	0.0144231	0.0144231	0.0625	0.0625	0.0625	0.8
270	1	17	14	480	47	0.789323	34.2857	34.2857	34.2857	34.2857	34.2857	34.2857	34.2857	34.2857	34.2857	34.2857	34.2857	34.2857	34.2857	34.2857	0	0	0.00892857	0.00892857	0.00892857	0.00892857	0.00892857	0.00892857	0.00892857	0.00892857	0.00892857	0.00892857	0.00892857	0.00892857	0.00892857	0.00892857	0.0625	0.0625	0.866667
271	1	17	15	480	47	0.845703	32	32	32	32	32	32	32	32	32	32	32	32	32	32	32	0	0.00416667	0.00416667	0.00416667	0.00416667	0.00416667	0.00416667	0.00416667	0.00416667	0.00416667	0.00416667	0.00416667	0.00416667	0.00416667	0.00416667	0.00416667	0.0625	0.933333
272	1	17	16	480	47	0.902083	30	30	30	30	30	30	30	30	30	30	30	30	30	30	30	30	0	0	0	0	0	0	0	0	0	0	0	0	0	0	0	0	1
273	1	18	1	240	47	0.0502604	240	0	0	0	0	0	0	0	0	0	0	0	0	0	0	0	0.9375	0.0625	0.0625	0.0625	0.0625	0.0625	0.0625	0.0625	0.0625	0.0625	0.0625	0.0625	0.0625	0.0625	0.0625	0.0625	0
274	1	18	2	240	47	0.100521	120	120	0	0	0	0	0	0	0	0	0	0	0	0	0	0	0.4375	0.4375	0.0625	0.0625	0.0625	0.0625	0.0625	0.0625	0.0625	0.0625	0.0625	0.0625	0.0625	0.0625	0.0625	0.0625	0.0666667
275	1	18	3	240	47	0.150781	80	80	80	0	0	0	0	0	0	0	0	0	0	0	0	0	0.270833	0.270833	0.270833	0.0625	0.0625	0.0625	0.0625	0.0625	0.0625	0.0625	0.0625	0.0625	0.0625	0.0625	0.0625	0.0625	0.133333
276	1	18	4	240	47	0.201042	60	60	60	60	0	0	0	0	0	0	0	0	0	0	0	0	0.1875	0.1875	0.1875	0.1875	0.0625	0.0625	0.0625	0.0625	0.0625	0.0625	0.0625	0.0625	0.0625	0.0625	0.0625	0.0625	0.2
277	1	18	5	240	47	0.251302	48	48	48	48	48	0	0	0	0	0	0	0	0	0	0	0	0.1375	0.1375	0.1375	0.1375	0.1375	0.0625	0.0625	0.0625	0.0625	0.0625	0.0625	0.0625	0.0625	0.0625	0.0625	0.0625	0.266667
278	1	18	6	240	47	0.301563	40	40	40	40	40	40	0	0	0	0	0	0	0	0	0	0	0.104167	0.104167	0.104167	0.104167	0.104167	0.104167	0.0625	0.0625	0.0625	0.0625	0.0625	0.0625	0.0625	0.0625	0.0625	0.0625	0.333333
279	1	18	7	240	47	0.351823	34.2857	34.2857	34.2857	34.2857	34.2857	34.2857	34.2857	0	0	0	0	0	0	0	0	0	0.0803571	0.0803571	0.0803571	0.0803571	0.0803571	0.0803571	0.0803571	0.0625	0.0625	0.0625	0.0625	0.0625	0.0625	0.0625	0.0625	0.0625	0.4
280	1	18	8	240	47	0.402083	30	30	30	30	30	30	30	30	0	0	0	0	0	0	0	0	0.0625	0.0625	0.0625	0.0625	0.0625	0.0625	0.0625	0.0625	0.0625	0.0625	0.0625	0.0625	0.0625	0.0625	0.0625	0.0625	0.466667
281	1	18	9	240	47	0.452344	26.6667	26.6667	26.6667	26.6667	26.6667	26.6667	26.6667	26.6667	26.6667	0	0	0	0	0	0	0	0.0486111	0.0486111	0.0486111	0.0486111	0.0486111	0.0486111	0.0486111	0.0486111	0.0486111	0.0625	0.0625	0.0625	0.0625	0.0625	0.0625	0.0625	0.533333
282	1	18	10	240	47	0.502604	24	24	24	24	24	24	24	24	24	24	0	0	0	0	0	0	0.0375	0.0375	0.0375	0.0375	0.0375	0.0375	0.0375	0.0375	0.0375	0.0375	0.0625	0.0625	0.0625	0.0625	0.0625	0.0625	0.6
283	1	18	11	240	47	0.552865	21.8182	21.8182	21.8182	21.8182	21.8182	21.8182	21.8182	21.8182	21.8182	21.8182	21.8182	0	0	0	0	0	0.0284091	0.0284091	0.0284091	0.0284091	0.0284091	0.0284091	0.0284091	0.0284091	0.0284091	0.0284091	0.0284091	0.0625	0.0625	0.0625	0.0625	0.0625	0.666667
284	1	18	12	240	47	0.603125	20	20	20	20	20	20	20	20	20	20	20	20	0	0	0	0	0.0208333	0.0208333	0.0208333	0.0208333	0.0208333	0.0208333	0.0208333	0.0208333	0.0208333	0.0208333	0.0208333	0.0208333	0.0625	0.0625	0.0625	0.0625	0.733333
285	1	18	13	240	47	0.653385	18.4615	18.4615	18.4615	18.4615	18.4615	18.4615	18.4615	18.4615	18.4615	18.4615	18.4615	18.4615	18.4615	0	0	0	0.0144231	0.0144231	0.0144231	0.0144231	0.0144231	0.0144231	0.0144231	0.0144231	0.0144231	0.0144231	0.0144231	0.0144231	0.0144231	0.0625	0.0625	0.0625	0.8
286	1	18	14	240	47	0.703646	17.1429	17.1429	17.1429	17.1429	17.1429	17.1429	17.1429	17.1429	17.1429	17.1429	17.1429	17.1429	17.1429	17.1429	0	0	0.00892857	0.00892857	0.00892857	0.00892857	0.00892857	0.00892857	0.00892857	0.00892857	0.00892857	0.00892857	0.00892857	0.00892857	0.00892857	0.00892857	0.0625	0.0625	0.866667
287	1	18	15	240	47	0.753906	16	16	16	16	16	16	16	16	16	16	16	16	16	16	16	0	0.00416667	0.00416667	0.00416667	0.00416667	0.00416667	0.00416667	0.00416667	0.00416667	0.00416667	0.00416667	0.00416667	0.00416667	0.00416667	0.00416667	0.00416667	0.0625	0.933333
288	1	18	16	240	47	0.804167	15	15	15	15	15	15	15	15	15	15	15	15	15	15	15	15	0	0	0	0	0	0	0	0	0	0	0	0	0	0	0	0	1
289	1	19	1	210	47	0.0485119	210	0	0	0	0	0	0	0	0	0	0	0	0	0	0	0	0.9375	0.0625	0.0625	0.0625	0.0625	0.0625	0.0625	0.0625	0.0625	0.0625	0.0625	0.0625	0.0625	0.0625	0.0625	0.0625	0
290	1	19	2	210	47	0.0970238	105	105	0	0	0	0	0	0	0	0	0	0	0	0	0	0	0.4375	0.4375	0.0625	0.0625	0.0625	0.0625	0.0625	0.0625	0.0625	0.0625	0.0625	0.0625	0.0625	0.0625	0.0625	0.0625	0.0666667
291	1	19	3	210	47	0.145536	70	70	70	0	0	0	0	0	0	0	0	0	0	0	0	0	0.270833	0.270833	0.270833	0.0625	0.0625	0.0625	0.0625	0.0625	0.0625	0.0625	0.0625	0.0625	0.0625	0.0625	0.0625	0.0625	0.133333
292	1	19	4	210	47	0.194048	52.5	52.5	52.5	52.5	0	0	0	0	0	0	0	0	0	0	0	0	0.1875	0.1875	0.1875	0.1875	0.0625	0.0625	0.0625	0.0625	0.0625	0.0625	0.0625	0.0625	0.0625	0.0625	0.0625	0.0625	0.2
293	1	19	5	210	47	0.24256	42	42	42	42	42	0	0	0	0	0	0	0	0	0	0	0	0.1375	0.1375	0.1375	0.1375	0.1375	0.0625	0.0625	0.0625	0.0625	0.0625	0.0625	0.0625	0.0625	0.0625	0.0625	0.0625	0.266667
294	1	19	6	210	47	0.291071	35	35	35	35	35	35	0	0	0	0	0	0	0	0	0	0	0.104167	0.104167	0.104167	0.104167	0.104167	0.104167	0.0625	0.0625	0.0625	0.0625	0.0625	0.0625	0.0625	0.0625	0.0625	0.0625	0.333333
295	1	19	7	210	47	0.339583	30	30	30	30	30	30	30	0	0	0	0	0	0	0	0	0	0.0803571	0.0803571	0.0803571	0.0803571	0.0803571	0.0803571	0.0803571	0.0625	0.0625	0.0625	0.0625	0.0625	0.0625	0.0625	0.0625	0.0625	0.4
296	1	19	8	210	47	0.388095	26.25	26.25	26.25	26.25	26.25	26.25	26.25	26.25	0	0	0	0	0	0	0	0	0.0625	0.0625	0.0625	0.0625	0.0625	0.0625	0.0625	0.0625	0.0625	0.0625	0.0625	0.0625	0.0625	0.0625	0.0625	0.0625	0.466667
297	1	19	9	210	47	0.436607	23.3333	23.3333	23.3333	23.3333	23.3333	23.3333	23.3333	23.3333	23.3333	0	0	0	0	0	0	0	0.0486111	0.0486111	0.0486111	0.0486111	0.0486111	0.0486111	0.0486111	0.0486111	0.0486111	0.0625	0.0625	0.0625	0.0625	0.0625	0.0625	0.0625	0.533333
298	1	19	10	210	47	0.485119	21	21	21	21	21	21	21	21	21	21	0	0	0	0	0	0	0.0375	0.0375	0.0375	0.0375	0.0375	0.0375	0.0375	0.0375	0.0375	0.0375	0.0625	0.0625	0.0625	0.0625	0.0625	0.0625	0.6
299	1	19	11	210	47	0.533631	19.0909	19.0909	19.0909	19.0909	19.0909	19.0909	19.0909	19.0909	19.0909	19.0909	19.0909	0	0	0	0	0	0.0284091	0.0284091	0.0284091	0.0284091	0.0284091	0.0284091	0.0284091	0.0284091	0.0284091	0.0284091	0.0284091	0.0625	0.0625	0.0625	0.0625	0.0625	0.666667
300	1	19	12	210	47	0.582143	17.5	17.5	17.5	17.5	17.5	17.5	17.5	17.5	17.5	17.5	17.5	17.5	0	0	0	0	0.0208333	0.0208333	0.0208333	0.0208333	0.0208333	0.0208333	0.0208333	0.0208333	0.0208333	0.0208333	0.0208333	0.0208333	0.0625	0.0625	0.0625	0.0625	0.733333
301	1	19	13	210	47	0.630655	16.1538	16.1538	16.1538	16.1538	16.1538	16.1538	16.1538	16.1538	16.1538	16.1538	16.1538	16.1538	16.1538	0	0	0	0.0144231	0.0144231	0.0144231	0.0144231	0.0144231	0.0144231	0.0144231	0.0144231	0.0144231	0.0144231	0.0144231	0.0144231	0.0144231	0.0625	0.0625	0.0625	0.8
302	1	19	14	210	47	0.679167	15	15	15	15	15	15	15	15	15	15	15	15	15	15	0	0	0.00892857	0.00892857	0.00892857	0.00892857	0.00892857	0.00892857	0.00892857	0.00892857	0.00892857	0.00892857	0.00892857	0.00892857	0.00892857	0.00892857	0.0625	0.0625	0.866667
303	1	19	15	210	47	0.727679	14	14	14	14	14	14	14	14	14	14	14	14	14	14	14	0	0.00416667	0.00416667	0.00416667	0.00416667	0.00416667	0.00416667	0.00416667	0.00416667	0.00416667	0.00416667	0.00416667	0.00416667	0.00416667	0.00416667	0.00416667	0.0625	0.933333
304	1	19	16	210	47	0.77619	13.125	13.125	13.125	13.125	13.125	13.125	13.125	13.125	13.125	13.125	13.125	13.125	13.125	13.125	13.125	13.125	0	0	0	0	0	0	0	0	0	0	0	0	0	0	0	0	1
305	1	20	1	180	47	0.0461806	180	0	0	0	0	0	0	0	0	0	0	0	0	0	0	0	0.9375	0.0625	0.0625	0.0625	0.0625	0.0625	0.0625	0.0625	0.0625	0.0625	0.0625	0.0625	0.0625	0.0625	0.0625	0.0625	0
306	1	20	2	180	47	0.0923611	90	90	0	0	0	0	0	0	0	0	0	0	0	0	0	0	0.4375	0.4375	0.0625	0.0625	0.0625	0.0625	0.0625	0.0625	0.0625	0.0625	0.0625	0.0625	0.0625	0.0625	0.0625	0.0625	0.0666667
307	1	20	3	180	47	0.138542	60	60	60	0	0	0	0	0	0	0	0	0	0	0	0	0	0.270833	0.270833	0.270833	0.0625	0.0625	0.0625	0.0625	0.0625	0.0625	0.0625	0.0625	0.0625	0.0625	0.0625	0.0625	0.0625	0.133333
308	1	20	4	180	47	0.184722	45	45	45	45	0	0	0	0	0	0	0	0	0	0	0	0	0.1875	0.1875	0.1875	0.1875	0.0625	0.0625	0.0625	0.0625	0.0625	0.0625	0.0625	0.0625	0.0625	0.0625	0.0625	0.0625	0.2
309	1	20	5	180	47	0.230903	36	36	36	36	36	0	0	0	0	0	0	0	0	0	0	0	0.1375	0.1375	0.1375	0.1375	0.1375	0.0625	0.0625	0.0625	0.0625	0.0625	0.0625	0.0625	0.0625	0.0625	0.0625	0.0625	0.266667
310	1	20	6	180	47	0.277083	30	30	30	30	30	30	0	0	0	0	0	0	0	0	0	0	0.104167	0.104167	0.104167	0.104167	0.104167	0.104167	0.0625	0.0625	0.0625	0.0625	0.0625	0.0625	0.0625	0.0625	0.0625	0.0625	0.333333
311	1	20	7	180	47	0.323264	25.7143	25.7143	25.7143	25.7143	25.7143	25.7143	25.7143	0	0	0	0	0	0	0	0	0	0.0803571	0.0803571	0.0803571	0.0803571	0.0803571	0.0803571	0.0803571	0.0625	0.0625	0.0625	0.0625	0.0625	0.0625	0.0625	0.0625	0.0625	0.4
312	1	20	8	180	47	0.369444	22.5	22.5	22.5	22.5	22.5	22.5	22.5	22.5	0	0	0	0	0	0	0	0	0.0625	0.0625	0.0625	0.0625	0.0625	0.0625	0.0625	0.0625	0.0625	0.0625	0.0625	0.0625	0.0625	0.0625	0.0625	0.0625	0.466667
313	1	20	9	180	47	0.415625	20	20	20	20	20	20	20	20	20	0	0	0	0	0	0	0	0.0486111	0.0486111	0.0486111	0.0486111	0.0486111	0.0486111	0.0486111	0.0486111	0.0486111	0.0625	0.0625	0.0625	0.0625	0.0625	0.0625	0.0625	0.533333
314	1	20	10	180	47	0.461806	18	18	18	18	18	18	18	18	18	18	0	0	0	0	0	0	0.0375	0.0375	0.0375	0.0375	0.0375	0.0375	0.0375	0.0375	0.0375	0.0375	0.0625	0.0625	0.0625	0.0625	0.0625	0.0625	0.6
315	1	20	11	180	47	0.507986	16.3636	16.3636	16.3636	16.3636	16.3636	16.3636	16.3636	16.3636	16.3636	16.3636	16.3636	0	0	0	0	0	0.0284091	0.0284091	0.0284091	0.0284091	0.0284091	0.0284091	0.0284091	0.0284091	0.0284091	0.0284091	0.0284091	0.0625	0.0625	0.0625	0.0625	0.0625	0.666667
316	1	20	12	180	47	0.554167	15	15	15	15	15	15	15	15	15	15	15	15	0	0	0	0	0.0208333	0.0208333	0.0208333	0.0208333	0.0208333	0.0208333	0.0208333	0.0208333	0.0208333	0.0208333	0.0208333	0.0208333	0.0625	0.0625	0.0625	0.0625	0.733333
317	1	20	13	180	47	0.600347	13.8462	13.8462	13.8462	13.8462	13.8462	13.8462	13.8462	13.8462	13.8462	13.8462	13.8462	13.8462	13.8462	0	0	0	0.0144231	0.0144231	0.0144231	0.0144231	0.0144231	0.0144231	0.0144231	0.0144231	0.0144231	0.0144231	0.0144231	0.0144231	0.0144231	0.0625	0.0625	0.0625	0.8
318	1	20	14	180	47	0.646528	12.8571	12.8571	12.8571	12.8571	12.8571	12.8571	12.8571	12.8571	12.8571	12.8571	12.8571	12.8571	12.8571	12.8571	0	0	0.00892857	0.00892857	0.00892857	0.00892857	0.00892857	0.00892857	0.00892857	0.00892857	0.00892857	0.00892857	0.00892857	0.00892857	0.00892857	0.00892857	0.0625	0.0625	0.866667
319	1	20	15	180	47	0.692708	12	12	12	12	12	12	12	12	12	12	12	12	12	12	12	0	0.00416667	0.00416667	0.00416667	0.00416667	0.00416667	0.00416667	0.00416667	0.00416667	0.00416667	0.00416667	0.00416667	0.00416667	0.00416667	0.00416667	0.00416667	0.0625	0.933333
320	1	20	16	180	47	0.738889	11.25	11.25	11.25	11.25	11.25	11.25	11.25	11.25	11.25	11.25	11.25	11.25	11.25	11.25	11.25	11.25	0	0	0	0	0	0	0	0	0	0	0	0	0	0	0	0	1
321	1	21	1	120	47	0.0380208	120	0	0	0	0	0	0	0	0	0	0	0	0	0	0	0	0.9375	0.0625	0.0625	0.0625	0.0625	0.0625	0.0625	0.0625	0.0625	0.0625	0.0625	0.0625	0.0625	0.0625	0.0625	0.0625	0
322	1	21	2	120	47	0.0760417	60	60	0	0	0	0	0	0	0	0	0	0	0	0	0	0	0.4375	0.4375	0.0625	0.0625	0.0625	0.0625	0.0625	0.0625	0.0625	0.0625	0.0625	0.0625	0.0625	0.0625	0.0625	0.0625	0.0666667
323	1	21	3	120	47	0.114063	40	40	40	0	0	0	0	0	0	0	0	0	0	0	0	0	0.270833	0.270833	0.270833	0.0625	0.0625	0.0625	0.0625	0.0625	0.0625	0.0625	0.0625	0.0625	0.0625	0.0625	0.0625	0.0625	0.133333
324	1	21	4	120	47	0.152083	30	30	30	30	0	0	0	0	0	0	0	0	0	0	0	0	0.1875	0.1875	0.1875	0.1875	0.0625	0.0625	0.0625	0.0625	0.0625	0.0625	0.0625	0.0625	0.0625	0.0625	0.0625	0.0625	0.2
325	1	21	5	120	47	0.190104	24	24	24	24	24	0	0	0	0	0	0	0	0	0	0	0	0.1375	0.1375	0.1375	0.1375	0.1375	0.0625	0.0625	0.0625	0.0625	0.0625	0.0625	0.0625	0.0625	0.0625	0.0625	0.0625	0.266667
326	1	21	6	120	47	0.228125	20	20	20	20	20	20	0	0	0	0	0	0	0	0	0	0	0.104167	0.104167	0.104167	0.104167	0.104167	0.104167	0.0625	0.0625	0.0625	0.0625	0.0625	0.0625	0.0625	0.0625	0.0625	0.0625	0.333333
327	1	21	7	120	47	0.266146	17.1429	17.1429	17.1429	17.1429	17.1429	17.1429	17.1429	0	0	0	0	0	0	0	0	0	0.0803571	0.0803571	0.0803571	0.0803571	0.0803571	0.0803571	0.0803571	0.0625	0.0625	0.0625	0.0625	0.0625	0.0625	0.0625	0.0625	0.0625	0.4
328	1	21	8	120	47	0.304167	15	15	15	15	15	15	15	15	0	0	0	0	0	0	0	0	0.0625	0.0625	0.0625	0.0625	0.0625	0.0625	0.0625	0.0625	0.0625	0.0625	0.0625	0.0625	0.0625	0.0625	0.0625	0.0625	0.466667
329	1	21	9	120	47	0.342188	13.3333	13.3333	13.3333	13.3333	13.3333	13.3333	13.3333	13.3333	13.3333	0	0	0	0	0	0	0	0.0486111	0.0486111	0.0486111	0.0486111	0.0486111	0.0486111	0.0486111	0.0486111	0.0486111	0.0625	0.0625	0.0625	0.0625	0.0625	0.0625	0.0625	0.533333
330	1	21	10	120	47	0.380208	12	12	12	12	12	12	12	12	12	12	0	0	0	0	0	0	0.0375	0.0375	0.0375	0.0375	0.0375	0.0375	0.0375	0.0375	0.0375	0.0375	0.0625	0.0625	0.0625	0.0625	0.0625	0.0625	0.6
331	1	21	11	120	47	0.418229	10.9091	10.9091	10.9091	10.9091	10.9091	10.9091	10.9091	10.9091	10.9091	10.9091	10.9091	0	0	0	0	0	0.0284091	0.0284091	0.0284091	0.0284091	0.0284091	0.0284091	0.0284091	0.0284091	0.0284091	0.0284091	0.0284091	0.0625	0.0625	0.0625	0.0625	0.0625	0.666667
332	1	21	12	120	47	0.45625	10	10	10	10	10	10	10	10	10	10	10	10	0	0	0	0	0.0208333	0.0208333	0.0208333	0.0208333	0.0208333	0.0208333	0.0208333	0.0208333	0.0208333	0.0208333	0.0208333	0.0208333	0.0625	0.0625	0.0625	0.0625	0.733333
333	1	21	13	120	47	0.494271	9.23077	9.23077	9.23077	9.23077	9.23077	9.23077	9.23077	9.23077	9.23077	9.23077	9.23077	9.23077	9.23077	0	0	0	0.0144231	0.0144231	0.0144231	0.0144231	0.0144231	0.0144231	0.0144231	0.0144231	0.0144231	0.0144231	0.0144231	0.0144231	0.0144231	0.0625	0.0625	0.0625	0.8
334	1	21	14	120	47	0.532292	8.57143	8.57143	8.57143	8.57143	8.57143	8.57143	8.57143	8.57143	8.57143	8.57143	8.57143	8.57143	8.57143	8.57143	0	0	0.00892857	0.00892857	0.00892857	0.00892857	0.00892857	0.00892857	0.00892857	0.00892857	0.00892857	0.00892857	0.00892857	0.00892857	0.00892857	0.00892857	0.0625	0.0625	0.866667
335	1	21	15	120	47	0.570312	8	8	8	8	8	8	8	8	8	8	8	8	8	8	8	0	0.00416667	0.00416667	0.00416667	0.00416667	0.00416667	0.00416667	0.00416667	0.00416667	0.00416667	0.00416667	0.00416667	0.00416667	0.00416667	0.00416667	0.00416667	0.0625	0.933333
336	1	21	16	120	47	0.608333	7.5	7.5	7.5	7.5	7.5	7.5	7.5	7.5	7.5	7.5	7.5	7.5	7.5	7.5	7.5	7.5	0	0	0	0	0	0	0	0	0	0	0	0	0	0	0	0	1
337	1	22	1	90	47	0.0298611	90	0	0	0	0	0	0	0	0	0	0	0	0	0	0	0	0.9375	0.0625	0.0625	0.0625	0.0625	0.0625	0.0625	0.0625	0.0625	0.0625	0.0625	0.0625	0.0625	0.0625	0.0625	0.0625	0
338	1	22	2	90	47	0.0597222	45	45	0	0	0	0	0	0	0	0	0	0	0	0	0	0	0.4375	0.4375	0.0625	0.0625	0.0625	0.0625	0.0625	0.0625	0.0625	0.0625	0.0625	0.0625	0.0625	0.0625	0.0625	0.0625	0.0666667
339	1	22	3	90	47	0.0895833	30	30	30	0	0	0	0	0	0	0	0	0	0	0	0	0	0.270833	0.270833	0.270833	0.0625	0.0625	0.0625	0.0625	0.0625	0.0625	0.0625	0.0625	0.0625	0.0625	0.0625	0.0625	0.0625	0.133333
340	1	22	4	90	47	0.119444	22.5	22.5	22.5	22.5	0	0	0	0	0	0	0	0	0	0	0	0	0.1875	0.1875	0.1875	0.1875	0.0625	0.0625	0.0625	0.0625	0.0625	0.0625	0.0625	0.0625	0.0625	0.0625	0.0625	0.0625	0.2
341	1	22	5	90	47	0.149306	18	18	18	18	18	0	0	0	0	0	0	0	0	0	0	0	0.1375	0.1375	0.1375	0.1375	0.1375	0.0625	0.0625	0.0625	0.0625	0.0625	0.0625	0.0625	0.0625	0.0625	0.0625	0.0625	0.266667
342	1	22	6	90	47	0.179167	15	15	15	15	15	15	0	0	0	0	0	0	0	0	0	0	0.104167	0.104167	0.104167	0.104167	0.104167	0.104167	0.0625	0.0625	0.0625	0.0625	0.0625	0.0625	0.0625	0.0625	0.0625	0.0625	0.333333
343	1	22	7	90	47	0.209028	12.8571	12.8571	12.8571	12.8571	12.8571	12.8571	12.8571	0	0	0	0	0	0	0	0	0	0.0803571	0.0803571	0.0803571	0.0803571	0.0803571	0.0803571	0.0803571	0.0625	0.0625	0.0625	0.0625	0.0625	0.0625	0.0625	0.0625	0.0625	0.4
344	1	22	8	90	47	0.238889	11.25	11.25	11.25	11.25	11.25	11.25	11.25	11.25	0	0	0	0	0	0	0	0	0.0625	0.0625	0.0625	0.0625	0.0625	0.0625	0.0625	0.0625	0.0625	0.0625	0.0625	0.0625	0.0625	0.0625	0.0625	0.0625	0.466667
345	1	22	9	90	47	0.26875	10	10	10	10	10	10	10	10	10	0	0	0	0	0	0	0	0.0486111	0.0486111	0.0486111	0.0486111	0.0486111	0.0486111	0.0486111	0.0486111	0.0486111	0.0625	0.0625	0.0625	0.0625	0.0625	0.0625	0.0625	0.533333
346	1	22	10	90	47	0.298611	9	9	9	9	9	9	9	9	9	9	0	0	0	0	0	0	0.0375	0.0375	0.0375	0.0375	0.0375	0.0375	0.0375	0.0375	0.0375	0.0375	0.0625	0.0625	0.0625	0.0625	0.0625	0.0625	0.6
347	1	22	11	90	47	0.328472	8.18182	8.18182	8.18182	8.18182	8.18182	8.18182	8.18182	8.18182	8.18182	8.18182	8.18182	0	0	0	0	0	0.0284091	0.0284091	0.0284091	0.0284091	0.0284091	0.0284091	0.0284091	0.0284091	0.0284091	0.0284091	0.0284091	0.0625	0.0625	0.0625	0.0625	0.0625	0.666667
348	1	22	12	90	47	0.358333	7.5	7.5	7.5	7.5	7.5	7.5	7.5	7.5	7.5	7.5	7.5	7.5	0	0	0	0	0.0208333	0.0208333	0.0208333	0.0208333	0.0208333	0.0208333	0.0208333	0.0208333	0.0208333	0.0208333	0.0208333	0.0208333	0.0625	0.0625	0.0625	0.0625	0.733333
349	1	22	13	90	47	0.388194	6.92308	6.92308	6.92308	6.92308	6.92308	6.92308	6.92308	6.92308	6.92308	6.92308	6.92308	6.92308	6.92308	0	0	0	0.0144231	0.0144231	0.0144231	0.0144231	0.0144231	0.0144231	0.0144231	0.0144231	0.0144231	0.0144231	0.0144231	0.0144231	0.0144231	0.0625	0.0625	0.0625	0.8
350	1	22	14	90	47	0.418056	6.42857	6.42857	6.42857	6.42857	6.42857	6.42857	6.42857	6.42857	6.42857	6.42857	6.42857	6.42857	6.42857	6.42857	0	0	0.00892857	0.00892857	0.00892857	0.00892857	0.00892857	0.00892857	0.00892857	0.00892857	0.00892857	0.00892857	0.00892857	0.00892857	0.00892857	0.00892857	0.0625	0.0625	0.866667
351	1	22	15	90	47	0.447917	6	6	6	6	6	6	6	6	6	6	6	6	6	6	6	0	0.00416667	0.00416667	0.00416667	0.00416667	0.00416667	0.00416667	0.00416667	0.00416667	0.00416667	0.00416667	0.00416667	0.00416667	0.00416667	0.00416667	0.00416667	0.0625	0.933333
352	1	22	16	90	47	0.477778	5.625	5.625	5.625	5.625	5.625	5.625	5.625	5.625	5.625	5.625	5.625	5.625	5.625	5.625	5.625	5.625	0	0	0	0	0	0	0	0	0	0	0	0	0	0	0	0	1
353	1	23	1	60	47	0.0135417	60	0	0	0	0	0	0	0	0	0	0	0	0	0	0	0	0.9375	0.0625	0.0625	0.0625	0.0625	0.0625	0.0625	0.0625	0.0625	0.0625	0.0625	0.0625	0.0625	0.0625	0.0625	0.0625	0
354	1	23	2	60	47	0.0270833	30	30	0	0	0	0	0	0	0	0	0	0	0	0	0	0	0.4375	0.4375	0.0625	0.0625	0.0625	0.0625	0.0625	0.0625	0.0625	0.0625	0.0625	0.0625	0.0625	0.0625	0.0625	0.0625	0.0666667
355	1	23	3	60	47	0.040625	20	20	20	0	0	0	0	0	0	0	0	0	0	0	0	0	0.270833	0.270833	0.270833	0.0625	0.0625	0.0625	0.0625	0.0625	0.0625	0.0625	0.0625	0.0625	0.0625	0.0625	0.0625	0.0625	0.133333
356	1	23	4	60	47	0.0541667	15	15	15	15	0	0	0	0	0	0	0	0	0	0	0	0	0.1875	0.1875	0.1875	0.1875	0.0625	0.0625	0.0625	0.0625	0.0625	0.0625	0.0625	0.0625	0.0625	0.0625	0.0625	0.0625	0.2
357	1	23	5	60	47	0.0677083	12	12	12	12	12	0	0	0	0	0	0	0	0	0	0	0	0.1375	0.1375	0.1375	0.1375	0.1375	0.0625	0.0625	0.0625	0.0625	0.0625	0.0625	0.0625	0.0625	0.0625	0.0625	0.0625	0.266667
358	1	23	6	60	47	0.08125	10	10	10	10	10	10	0	0	0	0	0	0	0	0	0	0	0.104167	0.104167	0.104167	0.104167	0.104167	0.104167	0.0625	0.0625	0.0625	0.0625	0.0625	0.0625	0.0625	0.0625	0.0625	0.0625	0.333333
359	1	23	7	60	47	0.0947917	8.57143	8.57143	8.57143	8.57143	8.57143	8.57143	8.57143	0	0	0	0	0	0	0	0	0	0.0803571	0.0803571	0.0803571	0.0803571	0.0803571	0.0803571	0.0803571	0.0625	0.0625	0.0625	0.0625	0.0625	0.0625	0.0625	0.0625	0.0625	0.4
360	1	23	8	60	47	0.108333	7.5	7.5	7.5	7.5	7.5	7.5	7.5	7.5	0	0	0	0	0	0	0	0	0.0625	0.0625	0.0625	0.0625	0.0625	0.0625	0.0625	0.0625	0.0625	0.0625	0.0625	0.0625	0.0625	0.0625	0.0625	0.0625	0.466667
361	1	23	9	60	47	0.121875	6.66667	6.66667	6.66667	6.66667	6.66667	6.66667	6.66667	6.66667	6.66667	0	0	0	0	0	0	0	0.0486111	0.0486111	0.0486111	0.0486111	0.0486111	0.0486111	0.0486111	0.0486111	0.0486111	0.0625	0.0625	0.0625	0.0625	0.0625	0.0625	0.0625	0.533333
362	1	23	10	60	47	0.135417	6	6	6	6	6	6	6	6	6	6	0	0	0	0	0	0	0.0375	0.0375	0.0375	0.0375	0.0375	0.0375	0.0375	0.0375	0.0375	0.0375	0.0625	0.0625	0.0625	0.0625	0.0625	0.0625	0.6
363	1	23	11	60	47	0.148958	5.45455	5.45455	5.45455	5.45455	5.45455	5.45455	5.45455	5.45455	5.45455	5.45455	5.45455	0	0	0	0	0	0.0284091	0.0284091	0.0284091	0.0284091	0.0284091	0.0284091	0.0284091	0.0284091	0.0284091	0.0284091	0.0284091	0.0625	0.0625	0.0625	0.0625	0.0625	0.666667
364	1	23	12	60	47	0.1625	5	5	5	5	5	5	5	5	5	5	5	5	0	0	0	0	0.0208333	0.0208333	0.0208333	0.0208333	0.0208333	0.0208333	0.0208333	0.0208333	0.0208333	0.0208333	0.0208333	0.0208333	0.0625	0.0625	0.0625	0.0625	0.733333
365	1	23	13	60	47	0.176042	4.61538	4.61538	4.61538	4.61538	4.61538	4.61538	4.61538	4.61538	4.61538	4.61538	4.61538	4.61538	4.61538	0	0	0	0.0144231	0.0144231	0.0144231	0.0144231	0.0144231	0.0144231	0.0144231	0.0144231	0.0144231	0.0144231	0.0144231	0.0144231	0.0144231	0.0625	0.0625	0.0625	0.8
366	1	23	14	60	47	0.189583	4.28571	4.28571	4.28571	4.28571	4.28571	4.28571	4.28571	4.28571	4.28571	4.28571	4.28571	4.28571	4.28571	4.28571	0	0	0.00892857	0.00892857	0.00892857	0.00892857	0.00892857	0.00892857	0.00892857	0.00892857	0.00892857	0.00892857	0.00892857	0.00892857	0.00892857	0.00892857	0.0625	0.0625	0.866667
367	1	23	15	60	47	0.203125	4	4	4	4	4	4	4	4	4	4	4	4	4	4	4	0	0.00416667	0.00416667	0.00416667	0.00416667	0.00416667	0.00416667	0.00416667	0.00416667	0.00416667	0.00416667	0.00416667	0.00416667	0.00416667	0.00416667	0.00416667	0.0625	0.933333
368	1	23	16	60	47	0.216667	3.75	3.75	3.75	3.75	3.75	3.75	3.75	3.75	3.75	3.75	3.75	3.75	3.75	3.75	3.75	3.75	0	0	0	0	0	0	0	0	0	0	0	0	0	0	0	0	1
369	1	24	1	30	47	-0.0354167	30	0	0	0	0	0	0	0	0	0	0	0	0	0	0	0	0.9375	0.0625	0.0625	0.0625	0.0625	0.0625	0.0625	0.0625	0.0625	0.0625	0.0625	0.0625	0.0625	0.0625	0.0625	0.0625	0
370	1	24	2	30	47	-0.0708333	15	15	0	0	0	0	0	0	0	0	0	0	0	0	0	0	0.4375	0.4375	0.0625	0.0625	0.0625	0.0625	0.0625	0.0625	0.0625	0.0625	0.0625	0.0625	0.0625	0.0625	0.0625	0.0625	0.0666667
371	1	24	3	30	47	-0.10625	10	10	10	0	0	0	0	0	0	0	0	0	0	0	0	0	0.270833	0.270833	0.270833	0.0625	0.0625	0.0625	0.0625	0.0625	0.0625	0.0625	0.0625	0.0625	0.0625	0.0625	0.0625	0.0625	0.133333
372	1	24	4	30	47	-0.141667	7.5	7.5	7.5	7.5	0	0	0	0	0	0	0	0	0	0	0	0	0.1875	0.1875	0.1875	0.1875	0.0625	0.0625	0.0625	0.0625	0.0625	0.0625	0.0625	0.0625	0.0625	0.0625	0.0625	0.0625	0.2
373	1	24	5	30	47	-0.177083	6	6	6	6	6	0	0	0	0	0	0	0	0	0	0	0	0.1375	0.1375	0.1375	0.1375	0.1375	0.0625	0.0625	0.0625	0.0625	0.0625	0.0625	0.0625	0.0625	0.0625	0.0625	0.0625	0.266667
374	1	24	6	30	47	-0.2125	5	5	5	5	5	5	0	0	0	0	0	0	0	0	0	0	0.104167	0.104167	0.104167	0.104167	0.104167	0.104167	0.0625	0.0625	0.0625	0.0625	0.0625	0.0625	0.0625	0.0625	0.0625	0.0625	0.333333
375	1	24	7	30	47	-0.247917	4.28571	4.28571	4.28571	4.28571	4.28571	4.28571	4.28571	0	0	0	0	0	0	0	0	0	0.0803571	0.0803571	0.0803571	0.0803571	0.0803571	0.0803571	0.0803571	0.0625	0.0625	0.0625	0.0625	0.0625	0.0625	0.0625	0.0625	0.0625	0.4
376	1	24	8	30	47	-0.283333	3.75	3.75	3.75	3.75	3.75	3.75	3.75	3.75	0	0	0	0	0	0	0	0	0.0625	0.0625	0.0625	0.0625	0.0625	0.0625	0.0625	0.0625	0.0625	0.0625	0.0625	0.0625	0.0625	0.0625	0.0625	0.0625	0.466667
377	1	24	9	30	47	-0.31875	3.33333	3.33333	3.33333	3.33333	3.33333	3.33333	3.33333	3.33333	3.33333	0	0	0	0	0	0	0	0.0486111	0.0486111	0.0486111	0.0486111	0.0486111	0.0486111	0.0486111	0.0486111	0.0486111	0.0625	0.0625	0.0625	0.0625	0.0625	0.0625	0.0625	0.533333
378	1	24	10	30	47	-0.354167	3	3	3	3	3	3	3	3	3	3	0	0	0	0	0	0	0.0375	0.0375	0.0375	0.0375	0.0375	0.0375	0.0375	0.0375	0.0375	0.0375	0.0625	0.0625	0.0625	0.0625	0.0625	0.0625	0.6
379	1	24	11	30	47	-0.389583	2.72727	2.72727	2.72727	2.72727	2.72727	2.72727	2.72727	2.72727	2.72727	2.72727	2.72727	0	0	0	0	0	0.0284091	0.0284091	0.0284091	0.0284091	0.0284091	0.0284091	0.0284091	0.0284091	0.0284091	0.0284091	0.0284091	0.0625	0.0625	0.0625	0.0625	0.0625	0.666667
380	1	24	12	30	47	-0.425	2.5	2.5	2.5	2.5	2.5	2.5	2.5	2.5	2.5	2.5	2.5	2.5	0	0	0	0	0.0208333	0.0208333	0.0208333	0.0208333	0.0208333	0.0208333	0.0208333	0.0208333	0.0208333	0.0208333	0.0208333	0.0208333	0.0625	0.0625	0.0625	0.0625	0.733333
381	1	24	13	30	47	-0.460417	2.30769	2.30769	2.30769	2.30769	2.30769	2.30769	2.30769	2.30769	2.30769	2.30769	2.30769	2.30769	2.30769	0	0	0	0.0144231	0.0144231	0.0144231	0.0144231	0.0144231	0.0144231	0.0144231	0.0144231	0.0144231	0.0144231	0.0144231	0.0144231	0.0144231	0.0625	0.0625	0.0625	0.8
382	1	24	14	30	47	-0.495833	2.14286	2.14286	2.14286	2.14286	2.14286	2.14286	2.14286	2.14286	2.14286	2.14286	2.14286	2.14286	2.14286	2.14286	0	0	0.00892857	0.00892857	0.00892857	0.00892857	0.00892857	0.00892857	0.00892857	0.00892857	0.00892857	0.00892857	0.00892857	0.00892857	0.00892857	0.00892857	0.0625	0.0625	0.866667
383	1	24	15	30	47	-0.53125	2	2	2	2	2	2	2	2	2	2	2	2	2	2	2	0	0.00416667	0.00416667	0.00416667	0.00416667	0.00416667	0.00416667	0.00416667	0.00416667	0.00416667	0.00416667	0.00416667	0.00416667	0.00416667	0.00416667	0.00416667	0.0625	0.933333
384	1	24	16	30	47	-0.566667	1.875	1.875	1.875	1.875	1.875	1.875	1.875	1.875	1.875	1.875	1.875	1.875	1.875	1.875	1.875	1.875	0	0	0	0	0	0	0	0	0	0	0	0	0	0	0	0	1
385	1	25	1	480	63	0.0542969	480	0	0	0	0	0	0	0	0	0	0	0	0	0	0	0	0.9375	0.0625	0.0625	0.0625	0.0625	0.0625	0.0625	0.0625	0.0625	0.0625	0.0625	0.0625	0.0625	0.0625	0.0625	0.0625	0
386	1	25	2	480	63	0.108594	240	240	0	0	0	0	0	0	0	0	0	0	0	0	0	0	0.4375	0.4375	0.0625	0.0625	0.0625	0.0625	0.0625	0.0625	0.0625	0.0625	0.0625	0.0625	0.0625	0.0625	0.0625	0.0625	0.0666667
387	1	25	3	480	63	0.162891	160	160	160	0	0	0	0	0	0	0	0	0	0	0	0	0	0.270833	0.270833	0.270833	0.0625	0.0625	0.0625	0.0625	0.0625	0.0625	0.0625	0.0625	0.0625	0.0625	0.0625	0.0625	0.0625	0.133333
388	1	25	4	480	63	0.217188	120	120	120	120	0	0	0	0	0	0	0	0	0	0	0	0	0.1875	0.1875	0.1875	0.1875	0.0625	0.0625	0.0625	0.0625	0.0625	0.0625	0.0625	0.0625	0.0625	0.0625	0.0625	0.0625	0.2
389	1	25	5	480	63	0.271484	96	96	96	96	96	0	0	0	0	0	0	0	0	0	0	0	0.1375	0.1375	0.1375	0.1375	0.1375	0.0625	0.0625	0.0625	0.0625	0.0625	0.0625	0.0625	0.0625	0.0625	0.0625	0.0625	0.266667
390	1	25	6	480	63	0.325781	80	80	80	80	80	80	0	0	0	0	0	0	0	0	0	0	0.104167	0.104167	0.104167	0.104167	0.104167	0.104167	0.0625	0.0625	0.0625	0.0625	0.0625	0.0625	0.0625	0.0625	0.0625	0.0625	0.333333
391	1	25	7	480	63	0.380078	68.5714	68.5714	68.5714	68.5714	68.5714	68.5714	68.5714	0	0	0	0	0	0	0	0	0	0.0803571	0.0803571	0.0803571	0.0803571	0.0803571	0.0803571	0.0803571	0.0625	0.0625	0.0625	0.0625	0.0625	0.0625	0.0625	0.0625	0.0625	0.4
392	1	25	8	480	63	0.434375	60	60	60	60	60	60	60	60	0	0	0	0	0	0	0	0	0.0625	0.0625	0.0625	0.0625	0.0625	0.0625	0.0625	0.0625	0.0625	0.0625	0.0625	0.0625	0.0625	0.0625	0.0625	0.0625	0.466667
393	1	25	9	480	63	0.488672	53.3333	53.3333	53.3333	53.3333	53.3333	53.3333	53.3333	53.3333	53.3333	0	0	0	0	0	0	0	0.0486111	0.0486111	0.0486111	0.0486111	0.0486111	0.0486111	0.0486111	0.0486111	0.0486111	0.0625	0.0625	0.0625	0.0625	0.0625	0.0625	0.0625	0.533333
394	1	25	10	480	63	0.542969	48	48	48	48	48	48	48	48	48	48	0	0	0	0	0	0	0.0375	0.0375	0.0375	0.0375	0.0375	0.0375	0.0375	0.0375	0.0375	0.0375	0.0625	0.0625	0.0625	0.0625	0.0625	0.0625	0.6
395	1	25	11	480	63	0.597266	43.6364	43.6364	43.6364	43.6364	43.6364	43.6364	43.6364	43.6364	43.6364	43.6364	43.6364	0	0	0	0	0	0.0284091	0.0284091	0.0284091	0.0284091	0.0284091	0.0284091	0.0284091	0.0284091	0.0284091	0.0284091	0.0284091	0.0625	0.0625	0.0625	0.0625	0.0625	0.666667
396	1	25	12	480	63	0.651563	40	40	40	40	40	40	40	40	40	40	40	40	0	0	0	0	0.0208333	0.0208333	0.0208333	0.0208333	0.0208333	0.0208333	0.0208333	0.0208333	0.0208333	0.0208333	0.0208333	0.0208333	0.0625	0.0625	0.0625	0.0625	0.733333
397	1	25	13	480	63	0.705859	36.9231	36.9231	36.9231	36.9231	36.9231	36.9231	36.9231	36.9231	36.9231	36.9231	36.9231	36.9231	36.9231	0	0	0	0.0144231	0.0144231	0.0144231	0.0144231	0.0144231	0.0144231	0.0144231	0.0144231	0.0144231	0.0144231	0.0144231	0.0144231	0.0144231	0.0625	0.0625	0.0625	0.8
398	1	25	14	480	63	0.760156	34.2857	34.2857	34.2857	34.2857	34.2857	34.2857	34.2857	34.2857	34.2857	34.2857	34.2857	34.2857	34.2857	34.2857	0	0	0.00892857	0.00892857	0.00892857	0.00892857	0.00892857	0.00892857	0.00892857	0.00892857	0.00892857	0.00892857	0.00892857	0.00892857	0.00892857	0.00892857	0.0625	0.0625	0.866667
399	1	25	15	480	63	0.814453	32	32	32	32	32	32	32	32	32	32	32	32	32	32	32	0	0.00416667	0.00416667	0.00416667	0.00416667	0.00416667	0.00416667	0.00416667	0.00416667	0.00416667	0.00416667	0.00416667	0.00416667	0.00416667	0.00416667	0.00416667	0.0625	0.933333
400	1	25	16	480	63	0.86875	30	30	30	30	30	30	30	30	30	30	30	30	30	30	30	30	0	0	0	0	0	0	0	0	0	0	0	0	0	0	0	0	1
401	1	26	1	240	63	0.0460938	240	0	0	0	0	0	0	0	0	0	0	0	0	0	0	0	0.9375	0.0625	0.0625	0.0625	0.0625	0.0625	0.0625	0.0625	0.0625	0.0625	0.0625	0.0625	0.0625	0.0625	0.0625	0.0625	0
402	1	26	2	240	63	0.0921875	120	120	0	0	0	0	0	0	0	0	0	0	0	0	0	0	0.4375	0.4375	0.0625	0.0625	0.0625	0.0625	0.0625	0.0625	0.0625	0.0625	0.0625	0.0625	0.0625	0.0625	0.0625	0.0625	0.0666667
403	1	26	3	240	63	0.138281	80	80	80	0	0	0	0	0	0	0	0	0	0	0	0	0	0.270833	0.270833	0.270833	0.0625	0.0625	0.0625	0.0625	0.0625	0.0625	0.0625	0.0625	0.0625	0.0625	0.0625	0.0625	0.0625	0.133333
404	1	26	4	240	63	0.184375	60	60	60	60	0	0	0	0	0	0	0	0	0	0	0	0	0.1875	0.1875	0.1875	0.1875	0.0625	0.0625	0.0625	0.0625	0.0625	0.0625	0.0625	0.0625	0.0625	0.0625	0.0625	0.0625	0.2
405	1	26	5	240	63	0.230469	48	48	48	48	48	0	0	0	0	0	0	0	0	0	0	0	0.1375	0.1375	0.1375	0.1375	0.1375	0.0625	0.0625	0.0625	0.0625	0.0625	0.0625	0.0625	0.0625	0.0625	0.0625	0.0625	0.266667
406	1	26	6	240	63	0.276563	40	40	40	40	40	40	0	0	0	0	0	0	0	0	0	0	0.104167	0.104167	0.104167	0.104167	0.104167	0.104167	0.0625	0.0625	0.0625	0.0625	0.0625	0.0625	0.0625	0.0625	0.0625	0.0625	0.333333
407	1	26	7	240	63	0.322656	34.2857	34.2857	34.2857	34.2857	34.2857	34.2857	34.2857	0	0	0	0	0	0	0	0	0	0.0803571	0.0803571	0.0803571	0.0803571	0.0803571	0.0803571	0.0803571	0.0625	0.0625	0.0625	0.0625	0.0625	0.0625	0.0625	0.0625	0.0625	0.4
408	1	26	8	240	63	0.36875	30	30	30	30	30	30	30	30	0	0	0	0	0	0	0	0	0.0625	0.0625	0.0625	0.0625	0.0625	0.0625	0.0625	0.0625	0.0625	0.0625	0.0625	0.0625	0.0625	0.0625	0.0625	0.0625	0.466667
409	1	26	9	240	63	0.414844	26.6667	26.6667	26.6667	26.6667	26.6667	26.6667	26.6667	26.6667	26.6667	0	0	0	0	0	0	0	0.0486111	0.0486111	0.0486111	0.0486111	0.0486111	0.0486111	0.0486111	0.0486111	0.0486111	0.0625	0.0625	0.0625	0.0625	0.0625	0.0625	0.0625	0.533333
410	1	26	10	240	63	0.460938	24	24	24	24	24	24	24	24	24	24	0	0	0	0	0	0	0.0375	0.0375	0.0375	0.0375	0.0375	0.0375	0.0375	0.0375	0.0375	0.0375	0.0625	0.0625	0.0625	0.0625	0.0625	0.0625	0.6
411	1	26	11	240	63	0.507031	21.8182	21.8182	21.8182	21.8182	21.8182	21.8182	21.8182	21.8182	21.8182	21.8182	21.8182	0	0	0	0	0	0.0284091	0.0284091	0.0284091	0.0284091	0.0284091	0.0284091	0.0284091	0.0284091	0.0284091	0.0284091	0.0284091	0.0625	0.0625	0.0625	0.0625	0.0625	0.666667
412	1	26	12	240	63	0.553125	20	20	20	20	20	20	20	20	20	20	20	20	0	0	0	0	0.0208333	0.0208333	0.0208333	0.0208333	0.0208333	0.0208333	0.0208333	0.0208333	0.0208333	0.0208333	0.0208333	0.0208333	0.0625	0.0625	0.0625	0.0625	0.733333
413	1	26	13	240	63	0.599219	18.4615	18.4615	18.4615	18.4615	18.4615	18.4615	18.4615	18.4615	18.4615	18.4615	18.4615	18.4615	18.4615	0	0	0	0.0144231	0.0144231	0.0144231	0.0144231	0.0144231	0.0144231	0.0144231	0.0144231	0.0144231	0.0144231	0.0144231	0.0144231	0.0144231	0.0625	0.0625	0.0625	0.8
414	1	26	14	240	63	0.645313	17.1429	17.1429	17.1429	17.1429	17.1429	17.1429	17.1429	17.1429	17.1429	17.1429	17.1429	17.1429	17.1429	17.1429	0	0	0.00892857	0.00892857	0.00892857	0.00892857	0.00892857	0.00892857	0.00892857	0.00892857	0.00892857	0.00892857	0.00892857	0.00892857	0.00892857	0.00892857	0.0625	0.0625	0.866667
415	1	26	15	240	63	0.691406	16	16	16	16	16	16	16	16	16	16	16	16	16	16	16	0	0.00416667	0.00416667	0.00416667	0.00416667	0.00416667	0.00416667	0.00416667	0.00416667	0.00416667	0.00416667	0.00416667	0.00416667	0.00416667	0.00416667	0.00416667	0.0625	0.933333
416	1	26	16	240	63	0.7375	15	15	15	15	15	15	15	15	15	15	15	15	15	15	15	15	0	0	0	0	0	0	0	0	0	0	0	0	0	0	0	0	1
417	1	27	1	210	63	0.04375	210	0	0	0	0	0	0	0	0	0	0	0	0	0	0	0	0.9375	0.0625	0.0625	0.0625	0.0625	0.0625	0.0625	0.0625	0.0625	0.0625	0.0625	0.0625	0.0625	0.0625	0.0625	0.0625	0
418	1	27	2	210	63	0.0875	105	105	0	0	0	0	0	0	0	0	0	0	0	0	0	0	0.4375	0.4375	0.0625	0.0625	0.0625	0.0625	0.0625	0.0625	0.0625	0.0625	0.0625	0.0625	0.0625	0.0625	0.0625	0.0625	0.0666667
419	1	27	3	210	63	0.13125	70	70	70	0	0	0	0	0	0	0	0	0	0	0	0	0	0.270833	0.270833	0.270833	0.0625	0.0625	0.0625	0.0625	0.0625	0.0625	0.0625	0.0625	0.0625	0.0625	0.0625	0.0625	0.0625	0.133333
420	1	27	4	210	63	0.175	52.5	52.5	52.5	52.5	0	0	0	0	0	0	0	0	0	0	0	0	0.1875	0.1875	0.1875	0.1875	0.0625	0.0625	0.0625	0.0625	0.0625	0.0625	0.0625	0.0625	0.0625	0.0625	0.0625	0.0625	0.2
421	1	27	5	210	63	0.21875	42	42	42	42	42	0	0	0	0	0	0	0	0	0	0	0	0.1375	0.1375	0.1375	0.1375	0.1375	0.0625	0.0625	0.0625	0.0625	0.0625	0.0625	0.0625	0.0625	0.0625	0.0625	0.0625	0.266667
422	1	27	6	210	63	0.2625	35	35	35	35	35	35	0	0	0	0	0	0	0	0	0	0	0.104167	0.104167	0.104167	0.104167	0.104167	0.104167	0.0625	0.0625	0.0625	0.0625	0.0625	0.0625	0.0625	0.0625	0.0625	0.0625	0.333333
423	1	27	7	210	63	0.30625	30	30	30	30	30	30	30	0	0	0	0	0	0	0	0	0	0.0803571	0.0803571	0.0803571	0.0803571	0.0803571	0.0803571	0.0803571	0.0625	0.0625	0.0625	0.0625	0.0625	0.0625	0.0625	0.0625	0.0625	0.4
424	1	27	8	210	63	0.35	26.25	26.25	26.25	26.25	26.25	26.25	26.25	26.25	0	0	0	0	0	0	0	0	0.0625	0.0625	0.0625	0.0625	0.0625	0.0625	0.0625	0.0625	0.0625	0.0625	0.0625	0.0625	0.0625	0.0625	0.0625	0.0625	0.466667
425	1	27	9	210	63	0.39375	23.3333	23.3333	23.3333	23.3333	23.3333	23.3333	23.3333	23.3333	23.3333	0	0	0	0	0	0	0	0.0486111	0.0486111	0.0486111	0.0486111	0.0486111	0.0486111	0.0486111	0.0486111	0.0486111	0.0625	0.0625	0.0625	0.0625	0.0625	0.0625	0.0625	0.533333
426	1	27	10	210	63	0.4375	21	21	21	21	21	21	21	21	21	21	0	0	0	0	0	0	0.0375	0.0375	0.0375	0.0375	0.0375	0.0375	0.0375	0.0375	0.0375	0.0375	0.0625	0.0625	0.0625	0.0625	0.0625	0.0625	0.6
427	1	27	11	210	63	0.48125	19.0909	19.0909	19.0909	19.0909	19.0909	19.0909	19.0909	19.0909	19.0909	19.0909	19.0909	0	0	0	0	0	0.0284091	0.0284091	0.0284091	0.0284091	0.0284091	0.0284091	0.0284091	0.0284091	0.0284091	0.0284091	0.0284091	0.0625	0.0625	0.0625	0.0625	0.0625	0.666667
428	1	27	12	210	63	0.525	17.5	17.5	17.5	17.5	17.5	17.5	17.5	17.5	17.5	17.5	17.5	17.5	0	0	0	0	0.0208333	0.0208333	0.0208333	0.0208333	0.0208333	0.0208333	0.0208333	0.0208333	0.0208333	0.0208333	0.0208333	0.0208333	0.0625	0.0625	0.0625	0.0625	0.733333
429	1	27	13	210	63	0.56875	16.1538	16.1538	16.1538	16.1538	16.1538	16.1538	16.1538	16.1538	16.1538	16.1538	16.1538	16.1538	16.1538	0	0	0	0.0144231	0.0144231	0.0144231	0.0144231	0.0144231	0.0144231	0.0144231	0.0144231	0.0144231	0.0144231	0.0144231	0.0144231	0.0144231	0.0625	0.0625	0.0625	0.8
430	1	27	14	210	63	0.6125	15	15	15	15	15	15	15	15	15	15	15	15	15	15	0	0	0.00892857	0.00892857	0.00892857	0.00892857	0.00892857	0.00892857	0.00892857	0.00892857	0.00892857	0.00892857	0.00892857	0.00892857	0.00892857	0.00892857	0.0625	0.0625	0.866667
431	1	27	15	210	63	0.65625	14	14	14	14	14	14	14	14	14	14	14	14	14	14	14	0	0.00416667	0.00416667	0.00416667	0.00416667	0.00416667	0.00416667	0.00416667	0.00416667	0.00416667	0.00416667	0.00416667	0.00416667	0.00416667	0.00416667	0.00416667	0.0625	0.933333
432	1	27	16	210	63	0.7	13.125	13.125	13.125	13.125	13.125	13.125	13.125	13.125	13.125	13.125	13.125	13.125	13.125	13.125	13.125	13.125	0	0	0	0	0	0	0	0	0	0	0	0	0	0	0	0	1
433	1	28	1	180	63	0.040625	180	0	0	0	0	0	0	0	0	0	0	0	0	0	0	0	0.9375	0.0625	0.0625	0.0625	0.0625	0.0625	0.0625	0.0625	0.0625	0.0625	0.0625	0.0625	0.0625	0.0625	0.0625	0.0625	0
434	1	28	2	180	63	0.08125	90	90	0	0	0	0	0	0	0	0	0	0	0	0	0	0	0.4375	0.4375	0.0625	0.0625	0.0625	0.0625	0.0625	0.0625	0.0625	0.0625	0.0625	0.0625	0.0625	0.0625	0.0625	0.0625	0.0666667
435	1	28	3	180	63	0.121875	60	60	60	0	0	0	0	0	0	0	0	0	0	0	0	0	0.270833	0.270833	0.270833	0.0625	0.0625	0.0625	0.0625	0.0625	0.0625	0.0625	0.0625	0.0625	0.0625	0.0625	0.0625	0.0625	0.133333
436	1	28	4	180	63	0.1625	45	45	45	45	0	0	0	0	0	0	0	0	0	0	0	0	0.1875	0.1875	0.1875	0.1875	0.0625	0.0625	0.0625	0.0625	0.0625	0.0625	0.0625	0.0625	0.0625	0.0625	0.0625	0.0625	0.2
437	1	28	5	180	63	0.203125	36	36	36	36	36	0	0	0	0	0	0	0	0	0	0	0	0.1375	0.1375	0.1375	0.1375	0.1375	0.0625	0.0625	0.0625	0.0625	0.0625	0.0625	0.0625	0.0625	0.0625	0.0625	0.0625	0.266667
438	1	28	6	180	63	0.24375	30	30	30	30	30	30	0	0	0	0	0	0	0	0	0	0	0.104167	0.104167	0.104167	0.104167	0.104167	0.104167	0.0625	0.0625	0.0625	0.0625	0.0625	0.0625	0.0625	0.0625	0.0625	0.0625	0.333333
439	1	28	7	180	63	0.284375	25.7143	25.7143	25.7143	25.7143	25.7143	25.7143	25.7143	0	0	0	0	0	0	0	0	0	0.0803571	0.0803571	0.0803571	0.0803571	0.0803571	0.0803571	0.0803571	0.0625	0.0625	0.0625	0.0625	0.0625	0.0625	0.0625	0.0625	0.0625	0.4
440	1	28	8	180	63	0.325	22.5	22.5	22.5	22.5	22.5	22.5	22.5	22.5	0	0	0	0	0	0	0	0	0.0625	0.0625	0.0625	0.0625	0.0625	0.0625	0.0625	0.0625	0.0625	0.0625	0.0625	0.0625	0.0625	0.0625	0.0625	0.0625	0.466667
441	1	28	9	180	63	0.365625	20	20	20	20	20	20	20	20	20	0	0	0	0	0	0	0	0.0486111	0.0486111	0.0486111	0.0486111	0.0486111	0.0486111	0.0486111	0.0486111	0.0486111	0.0625	0.0625	0.0625	0.0625	0.0625	0.0625	0.0625	0.533333
442	1	28	10	180	63	0.40625	18	18	18	18	18	18	18	18	18	18	0	0	0	0	0	0	0.0375	0.0375	0.0375	0.0375	0.0375	0.0375	0.0375	0.0375	0.0375	0.0375	0.0625	0.0625	0.0625	0.0625	0.0625	0.0625	0.6
443	1	28	11	180	63	0.446875	16.3636	16.3636	16.3636	16.3636	16.3636	16.3636	16.3636	16.3636	16.3636	16.3636	16.3636	0	0	0	0	0	0.0284091	0.0284091	0.0284091	0.0284091	0.0284091	0.0284091	0.0284091	0.0284091	0.0284091	0.0284091	0.0284091	0.0625	0.0625	0.0625	0.0625	0.0625	0.666667
444	1	28	12	180	63	0.4875	15	15	15	15	15	15	15	15	15	15	15	15	0	0	0	0	0.0208333	0.0208333	0.0208333	0.0208333	0.0208333	0.0208333	0.0208333	0.0208333	0.0208333	0.0208333	0.0208333	0.0208333	0.0625	0.0625	0.0625	0.0625	0.733333
445	1	28	13	180	63	0.528125	13.8462	13.8462	13.8462	13.8462	13.8462	13.8462	13.8462	13.8462	13.8462	13.8462	13.8462	13.8462	13.8462	0	0	0	0.0144231	0.0144231	0.0144231	0.0144231	0.0144231	0.0144231	0.0144231	0.0144231	0.0144231	0.0144231	0.0144231	0.0144231	0.0144231	0.0625	0.0625	0.0625	0.8
446	1	28	14	180	63	0.56875	12.8571	12.8571	12.8571	12.8571	12.8571	12.8571	12.8571	12.8571	12.8571	12.8571	12.8571	12.8571	12.8571	12.8571	0	0	0.00892857	0.00892857	0.00892857	0.00892857	0.00892857	0.00892857	0.00892857	0.00892857	0.00892857	0.00892857	0.00892857	0.00892857	0.00892857	0.00892857	0.0625	0.0625	0.866667
447	1	28	15	180	63	0.609375	12	12	12	12	12	12	12	12	12	12	12	12	12	12	12	0	0.00416667	0.00416667	0.00416667	0.00416667	0.00416667	0.00416667	0.00416667	0.00416667	0.00416667	0.00416667	0.00416667	0.00416667	0.00416667	0.00416667	0.00416667	0.0625	0.933333
448	1	28	16	180	63	0.65	11.25	11.25	11.25	11.25	11.25	11.25	11.25	11.25	11.25	11.25	11.25	11.25	11.25	11.25	11.25	11.25	0	0	0	0	0	0	0	0	0	0	0	0	0	0	0	0	1
449	1	29	1	120	63	0.0296875	120	0	0	0	0	0	0	0	0	0	0	0	0	0	0	0	0.9375	0.0625	0.0625	0.0625	0.0625	0.0625	0.0625	0.0625	0.0625	0.0625	0.0625	0.0625	0.0625	0.0625	0.0625	0.0625	0
450	1	29	2	120	63	0.059375	60	60	0	0	0	0	0	0	0	0	0	0	0	0	0	0	0.4375	0.4375	0.0625	0.0625	0.0625	0.0625	0.0625	0.0625	0.0625	0.0625	0.0625	0.0625	0.0625	0.0625	0.0625	0.0625	0.0666667
451	1	29	3	120	63	0.0890625	40	40	40	0	0	0	0	0	0	0	0	0	0	0	0	0	0.270833	0.270833	0.270833	0.0625	0.0625	0.0625	0.0625	0.0625	0.0625	0.0625	0.0625	0.0625	0.0625	0.0625	0.0625	0.0625	0.133333
452	1	29	4	120	63	0.11875	30	30	30	30	0	0	0	0	0	0	0	0	0	0	0	0	0.1875	0.1875	0.1875	0.1875	0.0625	0.0625	0.0625	0.0625	0.0625	0.0625	0.0625	0.0625	0.0625	0.0625	0.0625	0.0625	0.2
453	1	29	5	120	63	0.148438	24	24	24	24	24	0	0	0	0	0	0	0	0	0	0	0	0.1375	0.1375	0.1375	0.1375	0.1375	0.0625	0.0625	0.0625	0.0625	0.0625	0.0625	0.0625	0.0625	0.0625	0.0625	0.0625	0.266667
454	1	29	6	120	63	0.178125	20	20	20	20	20	20	0	0	0	0	0	0	0	0	0	0	0.104167	0.104167	0.104167	0.104167	0.104167	0.104167	0.0625	0.0625	0.0625	0.0625	0.0625	0.0625	0.0625	0.0625	0.0625	0.0625	0.333333
455	1	29	7	120	63	0.207812	17.1429	17.1429	17.1429	17.1429	17.1429	17.1429	17.1429	0	0	0	0	0	0	0	0	0	0.0803571	0.0803571	0.0803571	0.0803571	0.0803571	0.0803571	0.0803571	0.0625	0.0625	0.0625	0.0625	0.0625	0.0625	0.0625	0.0625	0.0625	0.4
456	1	29	8	120	63	0.2375	15	15	15	15	15	15	15	15	0	0	0	0	0	0	0	0	0.0625	0.0625	0.0625	0.0625	0.0625	0.0625	0.0625	0.0625	0.0625	0.0625	0.0625	0.0625	0.0625	0.0625	0.0625	0.0625	0.466667
457	1	29	9	120	63	0.267187	13.3333	13.3333	13.3333	13.3333	13.3333	13.3333	13.3333	13.3333	13.3333	0	0	0	0	0	0	0	0.0486111	0.0486111	0.0486111	0.0486111	0.0486111	0.0486111	0.0486111	0.0486111	0.0486111	0.0625	0.0625	0.0625	0.0625	0.0625	0.0625	0.0625	0.533333
458	1	29	10	120	63	0.296875	12	12	12	12	12	12	12	12	12	12	0	0	0	0	0	0	0.0375	0.0375	0.0375	0.0375	0.0375	0.0375	0.0375	0.0375	0.0375	0.0375	0.0625	0.0625	0.0625	0.0625	0.0625	0.0625	0.6
459	1	29	11	120	63	0.326562	10.9091	10.9091	10.9091	10.9091	10.9091	10.9091	10.9091	10.9091	10.9091	10.9091	10.9091	0	0	0	0	0	0.0284091	0.0284091	0.0284091	0.0284091	0.0284091	0.0284091	0.0284091	0.0284091	0.0284091	0.0284091	0.0284091	0.0625	0.0625	0.0625	0.0625	0.0625	0.666667
460	1	29	12	120	63	0.35625	10	10	10	10	10	10	10	10	10	10	10	10	0	0	0	0	0.0208333	0.0208333	0.0208333	0.0208333	0.0208333	0.0208333	0.0208333	0.0208333	0.0208333	0.0208333	0.0208333	0.0208333	0.0625	0.0625	0.0625	0.0625	0.733333
461	1	29	13	120	63	0.385937	9.23077	9.23077	9.23077	9.23077	9.23077	9.23077	9.23077	9.23077	9.23077	9.23077	9.23077	9.23077	9.23077	0	0	0	0.0144231	0.0144231	0.0144231	0.0144231	0.0144231	0.0144231	0.0144231	0.0144231	0.0144231	0.0144231	0.0144231	0.0144231	0.0144231	0.0625	0.0625	0.0625	0.8
462	1	29	14	120	63	0.415625	8.57143	8.57143	8.57143	8.57143	8.57143	8.57143	8.57143	8.57143	8.57143	8.57143	8.57143	8.57143	8.57143	8.57143	0	0	0.00892857	0.00892857	0.00892857	0.00892857	0.00892857	0.00892857	0.00892857	0.00892857	0.00892857	0.00892857	0.00892857	0.00892857	0.00892857	0.00892857	0.0625	0.0625	0.866667
463	1	29	15	120	63	0.445312	8	8	8	8	8	8	8	8	8	8	8	8	8	8	8	0	0.00416667	0.00416667	0.00416667	0.00416667	0.00416667	0.00416667	0.00416667	0.00416667	0.00416667	0.00416667	0.00416667	0.00416667	0.00416667	0.00416667	0.00416667	0.0625	0.933333
464	1	29	16	120	63	0.475	7.5	7.5	7.5	7.5	7.5	7.5	7.5	7.5	7.5	7.5	7.5	7.5	7.5	7.5	7.5	7.5	0	0	0	0	0	0	0	0	0	0	0	0	0	0	0	0	1
465	1	30	1	90	63	0.01875	90	0	0	0	0	0	0	0	0	0	0	0	0	0	0	0	0.9375	0.0625	0.0625	0.0625	0.0625	0.0625	0.0625	0.0625	0.0625	0.0625	0.0625	0.0625	0.0625	0.0625	0.0625	0.0625	0
466	1	30	2	90	63	0.0375	45	45	0	0	0	0	0	0	0	0	0	0	0	0	0	0	0.4375	0.4375	0.0625	0.0625	0.0625	0.0625	0.0625	0.0625	0.0625	0.0625	0.0625	0.0625	0.0625	0.0625	0.0625	0.0625	0.0666667
467	1	30	3	90	63	0.05625	30	30	30	0	0	0	0	0	0	0	0	0	0	0	0	0	0.270833	0.270833	0.270833	0.0625	0.0625	0.0625	0.0625	0.0625	0.0625	0.0625	0.0625	0.0625	0.0625	0.0625	0.0625	0.0625	0.133333
468	1	30	4	90	63	0.075	22.5	22.5	22.5	22.5	0	0	0	0	0	0	0	0	0	0	0	0	0.1875	0.1875	0.1875	0.1875	0.0625	0.0625	0.0625	0.0625	0.0625	0.0625	0.0625	0.0625	0.0625	0.0625	0.0625	0.0625	0.2
469	1	30	5	90	63	0.09375	18	18	18	18	18	0	0	0	0	0	0	0	0	0	0	0	0.1375	0.1375	0.1375	0.1375	0.1375	0.0625	0.0625	0.0625	0.0625	0.0625	0.0625	0.0625	0.0625	0.0625	0.0625	0.0625	0.266667
470	1	30	6	90	63	0.1125	15	15	15	15	15	15	0	0	0	0	0	0	0	0	0	0	0.104167	0.104167	0.104167	0.104167	0.104167	0.104167	0.0625	0.0625	0.0625	0.0625	0.0625	0.0625	0.0625	0.0625	0.0625	0.0625	0.333333
471	1	30	7	90	63	0.13125	12.8571	12.8571	12.8571	12.8571	12.8571	12.8571	12.8571	0	0	0	0	0	0	0	0	0	0.0803571	0.0803571	0.0803571	0.0803571	0.0803571	0.0803571	0.0803571	0.0625	0.0625	0.0625	0.0625	0.0625	0.0625	0.0625	0.0625	0.0625	0.4
472	1	30	8	90	63	0.15	11.25	11.25	11.25	11.25	11.25	11.25	11.25	11.25	0	0	0	0	0	0	0	0	0.0625	0.0625	0.0625	0.0625	0.0625	0.0625	0.0625	0.0625	0.0625	0.0625	0.0625	0.0625	0.0625	0.0625	0.0625	0.0625	0.466667
473	1	30	9	90	63	0.16875	10	10	10	10	10	10	10	10	10	0	0	0	0	0	0	0	0.0486111	0.0486111	0.0486111	0.0486111	0.0486111	0.0486111	0.0486111	0.0486111	0.0486111	0.0625	0.0625	0.0625	0.0625	0.0625	0.0625	0.0625	0.533333
474	1	30	10	90	63	0.1875	9	9	9	9	9	9	9	9	9	9	0	0	0	0	0	0	0.0375	0.0375	0.0375	0.0375	0.0375	0.0375	0.0375	0.0375	0.0375	0.0375	0.0625	0.0625	0.0625	0.0625	0.0625	0.0625	0.6
475	1	30	11	90	63	0.20625	8.18182	8.18182	8.18182	8.18182	8.18182	8.18182	8.18182	8.18182	8.18182	8.18182	8.18182	0	0	0	0	0	0.0284091	0.0284091	0.0284091	0.0284091	0.0284091	0.0284091	0.0284091	0.0284091	0.0284091	0.0284091	0.0284091	0.0625	0.0625	0.0625	0.0625	0.0625	0.666667
476	1	30	12	90	63	0.225	7.5	7.5	7.5	7.5	7.5	7.5	7.5	7.5	7.5	7.5	7.5	7.5	0	0	0	0	0.0208333	0.0208333	0.0208333	0.0208333	0.0208333	0.0208333	0.0208333	0.0208333	0.0208333	0.0208333	0.0208333	0.0208333	0.0625	0.0625	0.0625	0.0625	0.733333
477	1	30	13	90	63	0.24375	6.92308	6.92308	6.92308	6.92308	6.92308	6.92308	6.92308	6.92308	6.92308	6.92308	6.92308	6.92308	6.92308	0	0	0	0.0144231	0.0144231	0.0144231	0.0144231	0.0144231	0.0144231	0.0144231	0.0144231	0.0144231	0.0144231	0.0144231	0.0144231	0.0144231	0.0625	0.0625	0.0625	0.8
478	1	30	14	90	63	0.2625	6.42857	6.42857	6.42857	6.42857	6.42857	6.42857	6.42857	6.42857	6.42857	6.42857	6.42857	6.42857	6.42857	6.42857	0	0	0.00892857	0.00892857	0.00892857	0.00892857	0.00892857	0.00892857	0.00892857	0.00892857	0.00892857	0.00892857	0.00892857	0.00892857	0.00892857	0.00892857	0.0625	0.0625	0.866667
479	1	30	15	90	63	0.28125	6	6	6	6	6	6	6	6	6	6	6	6	6	6	6	0	0.00416667	0.00416667	0.00416667	0.00416667	0.00416667	0.00416667	0.00416667	0.00416667	0.00416667	0.00416667	0.00416667	0.00416667	0.00416667	0.00416667	0.00416667	0.0625	0.933333
480	1	30	16	90	63	0.3	5.625	5.625	5.625	5.625	5.625	5.625	5.625	5.625	5.625	5.625	5.625	5.625	5.625	5.625	5.625	5.625	0	0	0	0	0	0	0	0	0	0	0	0	0	0	0	0	1
481	1	31	1	60	63	-0.003125	60	0	0	0	0	0	0	0	0	0	0	0	0	0	0	0	0.9375	0.0625	0.0625	0.0625	0.0625	0.0625	0.0625	0.0625	0.0625	0.0625	0.0625	0.0625	0.0625	0.0625	0.0625	0.0625	0
482	1	31	2	60	63	-0.00625	30	30	0	0	0	0	0	0	0	0	0	0	0	0	0	0	0.4375	0.4375	0.0625	0.0625	0.0625	0.0625	0.0625	0.0625	0.0625	0.0625	0.0625	0.0625	0.0625	0.0625	0.0625	0.0625	0.0666667
483	1	31	3	60	63	-0.009375	20	20	20	0	0	0	0	0	0	0	0	0	0	0	0	0	0.270833	0.270833	0.270833	0.0625	0.0625	0.0625	0.0625	0.0625	0.0625	0.0625	0.0625	0.0625	0.0625	0.0625	0.0625	0.0625	0.133333
484	1	31	4	60	63	-0.0125	15	15	15	15	0	0	0	0	0	0	0	0	0	0	0	0	0.1875	0.1875	0.1875	0.1875	0.0625	0.0625	0.0625	0.0625	0.0625	0.0625	0.0625	0.0625	0.0625	0.0625	0.0625	0.0625	0.2
485	1	31	5	60	63	-0.015625	12	12	12	12	12	0	0	0	0	0	0	0	0	0	0	0	0.1375	0.1375	0.1375	0.1375	0.1375	0.0625	0.0625	0.0625	0.0625	0.0625	0.0625	0.0625	0.0625	0.0625	0.0625	0.0625	0.266667
486	1	31	6	60	63	-0.01875	10	10	10	10	10	10	0	0	0	0	0	0	0	0	0	0	0.104167	0.104167	0.104167	0.104167	0.104167	0.104167	0.0625	0.0625	0.0625	0.0625	0.0625	0.0625	0.0625	0.0625	0.0625	0.0625	0.333333
487	1	31	7	60	63	-0.021875	8.57143	8.57143	8.57143	8.57143	8.57143	8.57143	8.57143	0	0	0	0	0	0	0	0	0	0.0803571	0.0803571	0.0803571	0.0803571	0.0803571	0.0803571	0.0803571	0.0625	0.0625	0.0625	0.0625	0.0625	0.0625	0.0625	0.0625	0.0625	0.4
488	1	31	8	60	63	-0.025	7.5	7.5	7.5	7.5	7.5	7.5	7.5	7.5	0	0	0	0	0	0	0	0	0.0625	0.0625	0.0625	0.0625	0.0625	0.0625	0.0625	0.0625	0.0625	0.0625	0.0625	0.0625	0.0625	0.0625	0.0625	0.0625	0.466667
489	1	31	9	60	63	-0.028125	6.66667	6.66667	6.66667	6.66667	6.66667	6.66667	6.66667	6.66667	6.66667	0	0	0	0	0	0	0	0.0486111	0.0486111	0.0486111	0.0486111	0.0486111	0.0486111	0.0486111	0.0486111	0.0486111	0.0625	0.0625	0.0625	0.0625	0.0625	0.0625	0.0625	0.533333
490	1	31	10	60	63	-0.03125	6	6	6	6	6	6	6	6	6	6	0	0	0	0	0	0	0.0375	0.0375	0.0375	0.0375	0.0375	0.0375	0.0375	0.0375	0.0375	0.0375	0.0625	0.0625	0.0625	0.0625	0.0625	0.0625	0.6
491	1	31	11	60	63	-0.034375	5.45455	5.45455	5.45455	5.45455	5.45455	5.45455	5.45455	5.45455	5.45455	5.45455	5.45455	0	0	0	0	0	0.0284091	0.0284091	0.0284091	0.0284091	0.0284091	0.0284091	0.0284091	0.0284091	0.0284091	0.0284091	0.0284091	0.0625	0.0625	0.0625	0.0625	0.0625	0.666667
492	1	31	12	60	63	-0.0375	5	5	5	5	5	5	5	5	5	5	5	5	0	0	0	0	0.0208333	0.0208333	0.0208333	0.0208333	0.0208333	0.0208333	0.0208333	0.0208333	0.0208333	0.0208333	0.0208333	0.0208333	0.0625	0.0625	0.0625	0.0625	0.733333
493	1	31	13	60	63	-0.040625	4.61538	4.61538	4.61538	4.61538	4.61538	4.61538	4.61538	4.61538	4.61538	4.61538	4.61538	4.61538	4.61538	0	0	0	0.0144231	0.0144231	0.0144231	0.0144231	0.0144231	0.0144231	0.0144231	0.0144231	0.0144231	0.0144231	0.0144231	0.0144231	0.0144231	0.0625	0.0625	0.0625	0.8
494	1	31	14	60	63	-0.04375	4.28571	4.28571	4.28571	4.28571	4.28571	4.28571	4.28571	4.28571	4.28571	4.28571	4.28571	4.28571	4.28571	4.28571	0	0	0.00892857	0.00892857	0.00892857	0.00892857	0.00892857	0.00892857	0.00892857	0.00892857	0.00892857	0.00892857	0.00892857	0.00892857	0.00892857	0.00892857	0.0625	0.0625	0.866667
495	1	31	15	60	63	-0.046875	4	4	4	4	4	4	4	4	4	4	4	4	4	4	4	0	0.00416667	0.00416667	0.00416667	0.00416667	0.00416667	0.00416667	0.00416667	0.00416667	0.00416667	0.00416667	0.00416667	0.00416667	0.00416667	0.00416667	0.00416667	0.0625	0.933333
496	1	31	16	60	63	-0.05	3.75	3.75	3.75	3.75	3.75	3.75	3.75	3.75	3.75	3.75	3.75	3.75	3.75	3.75	3.75	3.75	0	0	0	0	0	0	0	0	0	0	0	0	0	0	0	0	1
497	1	32	1	30	63	-0.06875	30	0	0	0	0	0	0	0	0	0	0	0	0	0	0	0	0.9375	0.0625	0.0625	0.0625	0.0625	0.0625	0.0625	0.0625	0.0625	0.0625	0.0625	0.0625	0.0625	0.0625	0.0625	0.0625	0
498	1	32	2	30	63	-0.1375	15	15	0	0	0	0	0	0	0	0	0	0	0	0	0	0	0.4375	0.4375	0.0625	0.0625	0.0625	0.0625	0.0625	0.0625	0.0625	0.0625	0.0625	0.0625	0.0625	0.0625	0.0625	0.0625	0.0666667
499	1	32	3	30	63	-0.20625	10	10	10	0	0	0	0	0	0	0	0	0	0	0	0	0	0.270833	0.270833	0.270833	0.0625	0.0625	0.0625	0.0625	0.0625	0.0625	0.0625	0.0625	0.0625	0.0625	0.0625	0.0625	0.0625	0.133333
500	1	32	4	30	63	-0.275	7.5	7.5	7.5	7.5	0	0	0	0	0	0	0	0	0	0	0	0	0.1875	0.1875	0.1875	0.1875	0.0625	0.0625	0.0625	0.0625	0.0625	0.0625	0.0625	0.0625	0.0625	0.0625	0.0625	0.0625	0.2
501	1	32	5	30	63	-0.34375	6	6	6	6	6	0	0	0	0	0	0	0	0	0	0	0	0.1375	0.1375	0.1375	0.1375	0.1375	0.0625	0.0625	0.0625	0.0625	0.0625	0.0625	0.0625	0.0625	0.0625	0.0625	0.0625	0.266667
502	1	32	6	30	63	-0.4125	5	5	5	5	5	5	0	0	0	0	0	0	0	0	0	0	0.104167	0.104167	0.104167	0.104167	0.104167	0.104167	0.0625	0.0625	0.0625	0.0625	0.0625	0.0625	0.0625	0.0625	0.0625	0.0625	0.333333
503	1	32	7	30	63	-0.48125	4.28571	4.28571	4.28571	4.28571	4.28571	4.28571	4.28571	0	0	0	0	0	0	0	0	0	0.0803571	0.0803571	0.0803571	0.0803571	0.0803571	0.0803571	0.0803571	0.0625	0.0625	0.0625	0.0625	0.0625	0.0625	0.0625	0.0625	0.0625	0.4
504	1	32	8	30	63	-0.55	3.75	3.75	3.75	3.75	3.75	3.75	3.75	3.75	0	0	0	0	0	0	0	0	0.0625	0.0625	0.0625	0.0625	0.0625	0.0625	0.0625	0.0625	0.0625	0.0625	0.0625	0.0625	0.0625	0.0625	0.0625	0.0625	0.466667
505	1	32	9	30	63	-0.61875	3.33333	3.33333	3.33333	3.33333	3.33333	3.33333	3.33333	3.33333	3.33333	0	0	0	0	0	0	0	0.0486111	0.0486111	0.0486111	0.0486111	0.0486111	0.0486111	0.0486111	0.0486111	0.0486111	0.0625	0.0625	0.0625	0.0625	0.0625	0.0625	0.0625	0.533333
506	1	32	10	30	63	-0.6875	3	3	3	3	3	3	3	3	3	3	0	0	0	0	0	0	0.0375	0.0375	0.0375	0.0375	0.0375	0.0375	0.0375	0.0375	0.0375	0.0375	0.0625	0.0625	0.0625	0.0625	0.0625	0.0625	0.6
507	1	32	11	30	63	-0.75625	2.72727	2.72727	2.72727	2.72727	2.72727	2.72727	2.72727	2.72727	2.72727	2.72727	2.72727	0	0	0	0	0	0.0284091	0.0284091	0.0284091	0.0284091	0.0284091	0.0284091	0.0284091	0.0284091	0.0284091	0.0284091	0.0284091	0.0625	0.0625	0.0625	0.0625	0.0625	0.666667
508	1	32	12	30	63	-0.825	2.5	2.5	2.5	2.5	2.5	2.5	2.5	2.5	2.5	2.5	2.5	2.5	0	0	0	0	0.0208333	0.0208333	0.0208333	0.0208333	0.0208333	0.0208333	0.0208333	0.0208333	0.0208333	0.0208333	0.0208333	0.0208333	0.0625	0.0625	0.0625	0.0625	0.733333
509	1	32	13	30	63	-0.89375	2.30769	2.30769	2.30769	2.30769	2.30769	2.30769	2.30769	2.30769	2.30769	2.30769	2.30769	2.30769	2.30769	0	0	0	0.0144231	0.0144231	0.0144231	0.0144231	0.0144231	0.0144231	0.0144231	0.0144231	0.0144231	0.0144231	0.0144231	0.0144231	0.0144231	0.0625	0.0625	0.0625	0.8
510	1	32	14	30	63	-0.9625	2.14286	2.14286	2.14286	2.14286	2.14286	2.14286	2.14286	2.14286	2.14286	2.14286	2.14286	2.14286	2.14286	2.14286	0	0	0.00892857	0.00892857	0.00892857	0.00892857	0.00892857	0.00892857	0.00892857	0.00892857	0.00892857	0.00892857	0.00892857	0.00892857	0.00892857	0.00892857	0.0625	0.0625	0.866667
511	1	32	15	30	63	-1.03125	2	2	2	2	2	2	2	2	2	2	2	2	2	2	2	0	0.00416667	0.00416667	0.00416667	0.00416667	0.00416667	0.00416667	0.00416667	0.00416667	0.00416667	0.00416667	0.00416667	0.00416667	0.00416667	0.00416667	0.00416667	0.0625	0.933333
512	1	32	16	30	63	-1.1	1.875	1.875	1.875	1.875	1.875	1.875	1.875	1.875	1.875	1.875	1.875	1.875	1.875	1.875	1.875	1.875	0	0	0	0	0	0	0	0	0	0	0	0	0	0	0	0	1
513	1	33	1	480	79	0.0522135	480	0	0	0	0	0	0	0	0	0	0	0	0	0	0	0	0.9375	0.0625	0.0625	0.0625	0.0625	0.0625	0.0625	0.0625	0.0625	0.0625	0.0625	0.0625	0.0625	0.0625	0.0625	0.0625	0
514	1	33	2	480	79	0.104427	240	240	0	0	0	0	0	0	0	0	0	0	0	0	0	0	0.4375	0.4375	0.0625	0.0625	0.0625	0.0625	0.0625	0.0625	0.0625	0.0625	0.0625	0.0625	0.0625	0.0625	0.0625	0.0625	0.0666667
515	1	33	3	480	79	0.156641	160	160	160	0	0	0	0	0	0	0	0	0	0	0	0	0	0.270833	0.270833	0.270833	0.0625	0.0625	0.0625	0.0625	0.0625	0.0625	0.0625	0.0625	0.0625	0.0625	0.0625	0.0625	0.0625	0.133333
516	1	33	4	480	79	0.208854	120	120	120	120	0	0	0	0	0	0	0	0	0	0	0	0	0.1875	0.1875	0.1875	0.1875	0.0625	0.0625	0.0625	0.0625	0.0625	0.0625	0.0625	0.0625	0.0625	0.0625	0.0625	0.0625	0.2
517	1	33	5	480	79	0.261068	96	96	96	96	96	0	0	0	0	0	0	0	0	0	0	0	0.1375	0.1375	0.1375	0.1375	0.1375	0.0625	0.0625	0.0625	0.0625	0.0625	0.0625	0.0625	0.0625	0.0625	0.0625	0.0625	0.266667
518	1	33	6	480	79	0.313281	80	80	80	80	80	80	0	0	0	0	0	0	0	0	0	0	0.104167	0.104167	0.104167	0.104167	0.104167	0.104167	0.0625	0.0625	0.0625	0.0625	0.0625	0.0625	0.0625	0.0625	0.0625	0.0625	0.333333
519	1	33	7	480	79	0.365495	68.5714	68.5714	68.5714	68.5714	68.5714	68.5714	68.5714	0	0	0	0	0	0	0	0	0	0.0803571	0.0803571	0.0803571	0.0803571	0.0803571	0.0803571	0.0803571	0.0625	0.0625	0.0625	0.0625	0.0625	0.0625	0.0625	0.0625	0.0625	0.4
520	1	33	8	480	79	0.417708	60	60	60	60	60	60	60	60	0	0	0	0	0	0	0	0	0.0625	0.0625	0.0625	0.0625	0.0625	0.0625	0.0625	0.0625	0.0625	0.0625	0.0625	0.0625	0.0625	0.0625	0.0625	0.0625	0.466667
521	1	33	9	480	79	0.469922	53.3333	53.3333	53.3333	53.3333	53.3333	53.3333	53.3333	53.3333	53.3333	0	0	0	0	0	0	0	0.0486111	0.0486111	0.0486111	0.0486111	0.0486111	0.0486111	0.0486111	0.0486111	0.0486111	0.0625	0.0625	0.0625	0.0625	0.0625	0.0625	0.0625	0.533333
522	1	33	10	480	79	0.522135	48	48	48	48	48	48	48	48	48	48	0	0	0	0	0	0	0.0375	0.0375	0.0375	0.0375	0.0375	0.0375	0.0375	0.0375	0.0375	0.0375	0.0625	0.0625	0.0625	0.0625	0.0625	0.0625	0.6
523	1	33	11	480	79	0.574349	43.6364	43.6364	43.6364	43.6364	43.6364	43.6364	43.6364	43.6364	43.6364	43.6364	43.6364	0	0	0	0	0	0.0284091	0.0284091	0.0284091	0.0284091	0.0284091	0.0284091	0.0284091	0.0284091	0.0284091	0.0284091	0.0284091	0.0625	0.0625	0.0625	0.0625	0.0625	0.666667
524	1	33	12	480	79	0.626563	40	40	40	40	40	40	40	40	40	40	40	40	0	0	0	0	0.0208333	0.0208333	0.0208333	0.0208333	0.0208333	0.0208333	0.0208333	0.0208333	0.0208333	0.0208333	0.0208333	0.0208333	0.0625	0.0625	0.0625	0.0625	0.733333
525	1	33	13	480	79	0.678776	36.9231	36.9231	36.9231	36.9231	36.9231	36.9231	36.9231	36.9231	36.9231	36.9231	36.9231	36.9231	36.9231	0	0	0	0.0144231	0.0144231	0.0144231	0.0144231	0.0144231	0.0144231	0.0144231	0.0144231	0.0144231	0.0144231	0.0144231	0.0144231	0.0144231	0.0625	0.0625	0.0625	0.8
526	1	33	14	480	79	0.73099	34.2857	34.2857	34.2857	34.2857	34.2857	34.2857	34.2857	34.2857	34.2857	34.2857	34.2857	34.2857	34.2857	34.2857	0	0	0.00892857	0.00892857	0.00892857	0.00892857	0.00892857	0.00892857	0.00892857	0.00892857	0.00892857	0.00892857	0.00892857	0.00892857	0.00892857	0.00892857	0.0625	0.0625	0.866667
527	1	33	15	480	79	0.783203	32	32	32	32	32	32	32	32	32	32	32	32	32	32	32	0	0.00416667	0.00416667	0.00416667	0.00416667	0.00416667	0.00416667	0.00416667	0.00416667	0.00416667	0.00416667	0.00416667	0.00416667	0.00416667	0.00416667	0.00416667	0.0625	0.933333
528	1	33	16	480	79	0.835417	30	30	30	30	30	30	30	30	30	30	30	30	30	30	30	30	0	0	0	0	0	0	0	0	0	0	0	0	0	0	0	0	1
529	1	34	1	240	79	0.0419271	240	0	0	0	0	0	0	0	0	0	0	0	0	0	0	0	0.9375	0.0625	0.0625	0.0625	0.0625	0.0625	0.0625	0.0625	0.0625	0.0625	0.0625	0.0625	0.0625	0.0625	0.0625	0.0625	0
530	1	34	2	240	79	0.0838542	120	120	0	0	0	0	0	0	0	0	0	0	0	0	0	0	0.4375	0.4375	0.0625	0.0625	0.0625	0.0625	0.0625	0.0625	0.0625	0.0625	0.0625	0.0625	0.0625	0.0625	0.0625	0.0625	0.0666667
531	1	34	3	240	79	0.125781	80	80	80	0	0	0	0	0	0	0	0	0	0	0	0	0	0.270833	0.270833	0.270833	0.0625	0.0625	0.0625	0.0625	0.0625	0.0625	0.0625	0.0625	0.0625	0.0625	0.0625	0.0625	0.0625	0.133333
532	1	34	4	240	79	0.167708	60	60	60	60	0	0	0	0	0	0	0	0	0	0	0	0	0.1875	0.1875	0.1875	0.1875	0.0625	0.0625	0.0625	0.0625	0.0625	0.0625	0.0625	0.0625	0.0625	0.0625	0.0625	0.0625	0.2
533	1	34	5	240	79	0.209635	48	48	48	48	48	0	0	0	0	0	0	0	0	0	0	0	0.1375	0.1375	0.1375	0.1375	0.1375	0.0625	0.0625	0.0625	0.0625	0.0625	0.0625	0.0625	0.0625	0.0625	0.0625	0.0625	0.266667
534	1	34	6	240	79	0.251563	40	40	40	40	40	40	0	0	0	0	0	0	0	0	0	0	0.104167	0.104167	0.104167	0.104167	0.104167	0.104167	0.0625	0.0625	0.0625	0.0625	0.0625	0.0625	0.0625	0.0625	0.0625	0.0625	0.333333
535	1	34	7	240	79	0.29349	34.2857	34.2857	34.2857	34.2857	34.2857	34.2857	34.2857	0	0	0	0	0	0	0	0	0	0.0803571	0.0803571	0.0803571	0.0803571	0.0803571	0.0803571	0.0803571	0.0625	0.0625	0.0625	0.0625	0.0625	0.0625	0.0625	0.0625	0.0625	0.4
536	1	34	8	240	79	0.335417	30	30	30	30	30	30	30	30	0	0	0	0	0	0	0	0	0.0625	0.0625	0.0625	0.0625	0.0625	0.0625	0.0625	0.0625	0.0625	0.0625	0.0625	0.0625	0.0625	0.0625	0.0625	0.0625	0.466667
537	1	34	9	240	79	0.377344	26.6667	26.6667	26.6667	26.6667	26.6667	26.6667	26.6667	26.6667	26.6667	0	0	0	0	0	0	0	0.0486111	0.0486111	0.0486111	0.0486111	0.0486111	0.0486111	0.0486111	0.0486111	0.0486111	0.0625	0.0625	0.0625	0.0625	0.0625	0.0625	0.0625	0.533333
538	1	34	10	240	79	0.419271	24	24	24	24	24	24	24	24	24	24	0	0	0	0	0	0	0.0375	0.0375	0.0375	0.0375	0.0375	0.0375	0.0375	0.0375	0.0375	0.0375	0.0625	0.0625	0.0625	0.0625	0.0625	0.0625	0.6
539	1	34	11	240	79	0.461198	21.8182	21.8182	21.8182	21.8182	21.8182	21.8182	21.8182	21.8182	21.8182	21.8182	21.8182	0	0	0	0	0	0.0284091	0.0284091	0.0284091	0.0284091	0.0284091	0.0284091	0.0284091	0.0284091	0.0284091	0.0284091	0.0284091	0.0625	0.0625	0.0625	0.0625	0.0625	0.666667
540	1	34	12	240	79	0.503125	20	20	20	20	20	20	20	20	20	20	20	20	0	0	0	0	0.0208333	0.0208333	0.0208333	0.0208333	0.0208333	0.0208333	0.0208333	0.0208333	0.0208333	0.0208333	0.0208333	0.0208333	0.0625	0.0625	0.0625	0.0625	0.733333
541	1	34	13	240	79	0.545052	18.4615	18.4615	18.4615	18.4615	18.4615	18.4615	18.4615	18.4615	18.4615	18.4615	18.4615	18.4615	18.4615	0	0	0	0.0144231	0.0144231	0.0144231	0.0144231	0.0144231	0.0144231	0.0144231	0.0144231	0.0144231	0.0144231	0.0144231	0.0144231	0.0144231	0.0625	0.0625	0.0625	0.8
542	1	34	14	240	79	0.586979	17.1429	17.1429	17.1429	17.1429	17.1429	17.1429	17.1429	17.1429	17.1429	17.1429	17.1429	17.1429	17.1429	17.1429	0	0	0.00892857	0.00892857	0.00892857	0.00892857	0.00892857	0.00892857	0.00892857	0.00892857	0.00892857	0.00892857	0.00892857	0.00892857	0.00892857	0.00892857	0.0625	0.0625	0.866667
543	1	34	15	240	79	0.628906	16	16	16	16	16	16	16	16	16	16	16	16	16	16	16	0	0.00416667	0.00416667	0.00416667	0.00416667	0.00416667	0.00416667	0.00416667	0.00416667	0.00416667	0.00416667	0.00416667	0.00416667	0.00416667	0.00416667	0.00416667	0.0625	0.933333
544	1	34	16	240	79	0.670833	15	15	15	15	15	15	15	15	15	15	15	15	15	15	15	15	0	0	0	0	0	0	0	0	0	0	0	0	0	0	0	0	1
545	1	35	1	210	79	0.0389881	210	0	0	0	0	0	0	0	0	0	0	0	0	0	0	0	0.9375	0.0625	0.0625	0.0625	0.0625	0.0625	0.0625	0.0625	0.0625	0.0625	0.0625	0.0625	0.0625	0.0625	0.0625	0.0625	0
546	1	35	2	210	79	0.0779762	105	105	0	0	0	0	0	0	0	0	0	0	0	0	0	0	0.4375	0.4375	0.0625	0.0625	0.0625	0.0625	0.0625	0.0625	0.0625	0.0625	0.0625	0.0625	0.0625	0.0625	0.0625	0.0625	0.0666667
547	1	35	3	210	79	0.116964	70	70	70	0	0	0	0	0	0	0	0	0	0	0	0	0	0.270833	0.270833	0.270833	0.0625	0.0625	0.0625	0.0625	0.0625	0.0625	0.0625	0.0625	0.0625	0.0625	0.0625	0.0625	0.0625	0.133333
548	1	35	4	210	79	0.155952	52.5	52.5	52.5	52.5	0	0	0	0	0	0	0	0	0	0	0	0	0.1875	0.1875	0.1875	0.1875	0.0625	0.0625	0.0625	0.0625	0.0625	0.0625	0.0625	0.0625	0.0625	0.0625	0.0625	0.0625	0.2
549	1	35	5	210	79	0.19494	42	42	42	42	42	0	0	0	0	0	0	0	0	0	0	0	0.1375	0.1375	0.1375	0.1375	0.1375	0.0625	0.0625	0.0625	0.0625	0.0625	0.0625	0.0625	0.0625	0.0625	0.0625	0.0625	0.266667
550	1	35	6	210	79	0.233929	35	35	35	35	35	35	0	0	0	0	0	0	0	0	0	0	0.104167	0.104167	0.104167	0.104167	0.104167	0.104167	0.0625	0.0625	0.0625	0.0625	0.0625	0.0625	0.0625	0.0625	0.0625	0.0625	0.333333
551	1	35	7	210	79	0.272917	30	30	30	30	30	30	30	0	0	0	0	0	0	0	0	0	0.0803571	0.0803571	0.0803571	0.0803571	0.0803571	0.0803571	0.0803571	0.0625	0.0625	0.0625	0.0625	0.0625	0.0625	0.0625	0.0625	0.0625	0.4
552	1	35	8	210	79	0.311905	26.25	26.25	26.25	26.25	26.25	26.25	26.25	26.25	0	0	0	0	0	0	0	0	0.0625	0.0625	0.0625	0.0625	0.0625	0.0625	0.0625	0.0625	0.0625	0.0625	0.0625	0.0625	0.0625	0.0625	0.0625	0.0625	0.466667
553	1	35	9	210	79	0.350893	23.3333	23.3333	23.3333	23.3333	23.3333	23.3333	23.3333	23.3333	23.3333	0	0	0	0	0	0	0	0.0486111	0.0486111	0.0486111	0.0486111	0.0486111	0.0486111	0.0486111	0.0486111	0.0486111	0.0625	0.0625	0.0625	0.0625	0.0625	0.0625	0.0625	0.533333
554	1	35	10	210	79	0.389881	21	21	21	21	21	21	21	21	21	21	0	0	0	0	0	0	0.0375	0.0375	0.0375	0.0375	0.0375	0.0375	0.0375	0.0375	0.0375	0.0375	0.0625	0.0625	0.0625	0.0625	0.0625	0.0625	0.6
555	1	35	11	210	79	0.428869	19.0909	19.0909	19.0909	19.0909	19.0909	19.0909	19.0909	19.0909	19.0909	19.0909	19.0909	0	0	0	0	0	0.0284091	0.0284091	0.0284091	0.0284091	0.0284091	0.0284091	0.0284091	0.0284091	0.0284091	0.0284091	0.0284091	0.0625	0.0625	0.0625	0.0625	0.0625	0.666667
556	1	35	12	210	79	0.467857	17.5	17.5	17.5	17.5	17.5	17.5	17.5	17.5	17.5	17.5	17.5	17.5	0	0	0	0	0.0208333	0.0208333	0.0208333	0.0208333	0.0208333	0.0208333	0.0208333	0.0208333	0.0208333	0.0208333	0.0208333	0.0208333	0.0625	0.0625	0.0625	0.0625	0.733333
557	1	35	13	210	79	0.506845	16.1538	16.1538	16.1538	16.1538	16.1538	16.1538	16.1538	16.1538	16.1538	16.1538	16.1538	16.1538	16.1538	0	0	0	0.0144231	0.0144231	0.0144231	0.0144231	0.0144231	0.0144231	0.0144231	0.0144231	0.0144231	0.0144231	0.0144231	0.0144231	0.0144231	0.0625	0.0625	0.0625	0.8
558	1	35	14	210	79	0.545833	15	15	15	15	15	15	15	15	15	15	15	15	15	15	0	0	0.00892857	0.00892857	0.00892857	0.00892857	0.00892857	0.00892857	0.00892857	0.00892857	0.00892857	0.00892857	0.00892857	0.00892857	0.00892857	0.00892857	0.0625	0.0625	0.866667
559	1	35	15	210	79	0.584821	14	14	14	14	14	14	14	14	14	14	14	14	14	14	14	0	0.00416667	0.00416667	0.00416667	0.00416667	0.00416667	0.00416667	0.00416667	0.00416667	0.00416667	0.00416667	0.00416667	0.00416667	0.00416667	0.00416667	0.00416667	0.0625	0.933333
560	1	35	16	210	79	0.62381	13.125	13.125	13.125	13.125	13.125	13.125	13.125	13.125	13.125	13.125	13.125	13.125	13.125	13.125	13.125	13.125	0	0	0	0	0	0	0	0	0	0	0	0	0	0	0	0	1
561	1	36	1	180	79	0.0350694	180	0	0	0	0	0	0	0	0	0	0	0	0	0	0	0	0.9375	0.0625	0.0625	0.0625	0.0625	0.0625	0.0625	0.0625	0.0625	0.0625	0.0625	0.0625	0.0625	0.0625	0.0625	0.0625	0
562	1	36	2	180	79	0.0701389	90	90	0	0	0	0	0	0	0	0	0	0	0	0	0	0	0.4375	0.4375	0.0625	0.0625	0.0625	0.0625	0.0625	0.0625	0.0625	0.0625	0.0625	0.0625	0.0625	0.0625	0.0625	0.0625	0.0666667
563	1	36	3	180	79	0.105208	60	60	60	0	0	0	0	0	0	0	0	0	0	0	0	0	0.270833	0.270833	0.270833	0.0625	0.0625	0.0625	0.0625	0.0625	0.0625	0.0625	0.0625	0.0625	0.0625	0.0625	0.0625	0.0625	0.133333
564	1	36	4	180	79	0.140278	45	45	45	45	0	0	0	0	0	0	0	0	0	0	0	0	0.1875	0.1875	0.1875	0.1875	0.0625	0.0625	0.0625	0.0625	0.0625	0.0625	0.0625	0.0625	0.0625	0.0625	0.0625	0.0625	0.2
565	1	36	5	180	79	0.175347	36	36	36	36	36	0	0	0	0	0	0	0	0	0	0	0	0.1375	0.1375	0.1375	0.1375	0.1375	0.0625	0.0625	0.0625	0.0625	0.0625	0.0625	0.0625	0.0625	0.0625	0.0625	0.0625	0.266667
566	1	36	6	180	79	0.210417	30	30	30	30	30	30	0	0	0	0	0	0	0	0	0	0	0.104167	0.104167	0.104167	0.104167	0.104167	0.104167	0.0625	0.0625	0.0625	0.0625	0.0625	0.0625	0.0625	0.0625	0.0625	0.0625	0.333333
567	1	36	7	180	79	0.245486	25.7143	25.7143	25.7143	25.7143	25.7143	25.7143	25.7143	0	0	0	0	0	0	0	0	0	0.0803571	0.0803571	0.0803571	0.0803571	0.0803571	0.0803571	0.0803571	0.0625	0.0625	0.0625	0.0625	0.0625	0.0625	0.0625	0.0625	0.0625	0.4
568	1	36	8	180	79	0.280556	22.5	22.5	22.5	22.5	22.5	22.5	22.5	22.5	0	0	0	0	0	0	0	0	0.0625	0.0625	0.0625	0.0625	0.0625	0.0625	0.0625	0.0625	0.0625	0.0625	0.0625	0.0625	0.0625	0.0625	0.0625	0.0625	0.466667
569	1	36	9	180	79	0.315625	20	20	20	20	20	20	20	20	20	0	0	0	0	0	0	0	0.0486111	0.0486111	0.0486111	0.0486111	0.0486111	0.0486111	0.0486111	0.0486111	0.0486111	0.0625	0.0625	0.0625	0.0625	0.0625	0.0625	0.0625	0.533333
570	1	36	10	180	79	0.350694	18	18	18	18	18	18	18	18	18	18	0	0	0	0	0	0	0.0375	0.0375	0.0375	0.0375	0.0375	0.0375	0.0375	0.0375	0.0375	0.0375	0.0625	0.0625	0.0625	0.0625	0.0625	0.0625	0.6
571	1	36	11	180	79	0.385764	16.3636	16.3636	16.3636	16.3636	16.3636	16.3636	16.3636	16.3636	16.3636	16.3636	16.3636	0	0	0	0	0	0.0284091	0.0284091	0.0284091	0.0284091	0.0284091	0.0284091	0.0284091	0.0284091	0.0284091	0.0284091	0.0284091	0.0625	0.0625	0.0625	0.0625	0.0625	0.666667
572	1	36	12	180	79	0.420833	15	15	15	15	15	15	15	15	15	15	15	15	0	0	0	0	0.0208333	0.0208333	0.0208333	0.0208333	0.0208333	0.0208333	0.0208333	0.0208333	0.0208333	0.0208333	0.0208333	0.0208333	0.0625	0.0625	0.0625	0.0625	0.733333
573	1	36	13	180	79	0.455903	13.8462	13.8462	13.8462	13.8462	13.8462	13.8462	13.8462	13.8462	13.8462	13.8462	13.8462	13.8462	13.8462	0	0	0	0.0144231	0.0144231	0.0144231	0.0144231	0.0144231	0.0144231	0.0144231	0.0144231	0.0144231	0.0144231	0.0144231	0.0144231	0.0144231	0.0625	0.0625	0.0625	0.8
574	1	36	14	180	79	0.490972	12.8571	12.8571	12.8571	12.8571	12.8571	12.8571	12.8571	12.8571	12.8571	12.8571	12.8571	12.8571	12.8571	12.8571	0	0	0.00892857	0.00892857	0.00892857	0.00892857	0.00892857	0.00892857	0.00892857	0.00892857	0.00892857	0.00892857	0.00892857	0.00892857	0.00892857	0.00892857	0.0625	0.0625	0.866667
575	1	36	15	180	79	0.526042	12	12	12	12	12	12	12	12	12	12	12	12	12	12	12	0	0.00416667	0.00416667	0.00416667	0.00416667	0.00416667	0.00416667	0.00416667	0.00416667	0.00416667	0.00416667	0.00416667	0.00416667	0.00416667	0.00416667	0.00416667	0.0625	0.933333
576	1	36	16	180	79	0.561111	11.25	11.25	11.25	11.25	11.25	11.25	11.25	11.25	11.25	11.25	11.25	11.25	11.25	11.25	11.25	11.25	0	0	0	0	0	0	0	0	0	0	0	0	0	0	0	0	1
577	1	37	1	120	79	0.0213542	120	0	0	0	0	0	0	0	0	0	0	0	0	0	0	0	0.9375	0.0625	0.0625	0.0625	0.0625	0.0625	0.0625	0.0625	0.0625	0.0625	0.0625	0.0625	0.0625	0.0625	0.0625	0.0625	0
578	1	37	2	120	79	0.0427083	60	60	0	0	0	0	0	0	0	0	0	0	0	0	0	0	0.4375	0.4375	0.0625	0.0625	0.0625	0.0625	0.0625	0.0625	0.0625	0.0625	0.0625	0.0625	0.0625	0.0625	0.0625	0.0625	0.0666667
579	1	37	3	120	79	0.0640625	40	40	40	0	0	0	0	0	0	0	0	0	0	0	0	0	0.270833	0.270833	0.270833	0.0625	0.0625	0.0625	0.0625	0.0625	0.0625	0.0625	0.0625	0.0625	0.0625	0.0625	0.0625	0.0625	0.133333
580	1	37	4	120	79	0.0854167	30	30	30	30	0	0	0	0	0	0	0	0	0	0	0	0	0.1875	0.1875	0.1875	0.1875	0.0625	0.0625	0.0625	0.0625	0.0625	0.0625	0.0625	0.0625	0.0625	0.0625	0.0625	0.0625	0.2
581	1	37	5	120	79	0.106771	24	24	24	24	24	0	0	0	0	0	0	0	0	0	0	0	0.1375	0.1375	0.1375	0.1375	0.1375	0.0625	0.0625	0.0625	0.0625	0.0625	0.0625	0.0625	0.0625	0.0625	0.0625	0.0625	0.266667
582	1	37	6	120	79	0.128125	20	20	20	20	20	20	0	0	0	0	0	0	0	0	0	0	0.104167	0.104167	0.104167	0.104167	0.104167	0.104167	0.0625	0.0625	0.0625	0.0625	0.0625	0.0625	0.0625	0.0625	0.0625	0.0625	0.333333
583	1	37	7	120	79	0.149479	17.1429	17.1429	17.1429	17.1429	17.1429	17.1429	17.1429	0	0	0	0	0	0	0	0	0	0.0803571	0.0803571	0.0803571	0.0803571	0.0803571	0.0803571	0.0803571	0.0625	0.0625	0.0625	0.0625	0.0625	0.0625	0.0625	0.0625	0.0625	0.4
584	1	37	8	120	79	0.170833	15	15	15	15	15	15	15	15	0	0	0	0	0	0	0	0	0.0625	0.0625	0.0625	0.0625	0.0625	0.0625	0.0625	0.0625	0.0625	0.0625	0.0625	0.0625	0.0625	0.0625	0.0625	0.0625	0.466667
585	1	37	9	120	79	0.192188	13.3333	13.3333	13.3333	13.3333	13.3333	13.3333	13.3333	13.3333	13.3333	0	0	0	0	0	0	0	0.0486111	0.0486111	0.0486111	0.0486111	0.0486111	0.0486111	0.0486111	0.0486111	0.0486111	0.0625	0.0625	0.0625	0.0625	0.0625	0.0625	0.0625	0.533333
586	1	37	10	120	79	0.213542	12	12	12	12	12	12	12	12	12	12	0	0	0	0	0	0	0.0375	0.0375	0.0375	0.0375	0.0375	0.0375	0.0375	0.0375	0.0375	0.0375	0.0625	0.0625	0.0625	0.0625	0.0625	0.0625	0.6
587	1	37	11	120	79	0.234896	10.9091	10.9091	10.9091	10.9091	10.9091	10.9091	10.9091	10.9091	10.9091	10.9091	10.9091	0	0	0	0	0	0.0284091	0.0284091	0.0284091	0.0284091	0.0284091	0.0284091	0.0284091	0.0284091	0.0284091	0.0284091	0.0284091	0.0625	0.0625	0.0625	0.0625	0.0625	0.666667
588	1	37	12	120	79	0.25625	10	10	10	10	10	10	10	10	10	10	10	10	0	0	0	0	0.0208333	0.0208333	0.0208333	0.0208333	0.0208333	0.0208333	0.0208333	0.0208333	0.0208333	0.0208333	0.0208333	0.0208333	0.0625	0.0625	0.0625	0.0625	0.733333
589	1	37	13	120	79	0.277604	9.23077	9.23077	9.23077	9.23077	9.23077	9.23077	9.23077	9.23077	9.23077	9.23077	9.23077	9.23077	9.23077	0	0	0	0.0144231	0.0144231	0.0144231	0.0144231	0.0144231	0.0144231	0.0144231	0.0144231	0.0144231	0.0144231	0.0144231	0.0144231	0.0144231	0.0625	0.0625	0.0625	0.8
590	1	37	14	120	79	0.298958	8.57143	8.57143	8.57143	8.57143	8.57143	8.57143	8.57143	8.57143	8.57143	8.57143	8.57143	8.57143	8.57143	8.57143	0	0	0.00892857	0.00892857	0.00892857	0.00892857	0.00892857	0.00892857	0.00892857	0.00892857	0.00892857	0.00892857	0.00892857	0.00892857	0.00892857	0.00892857	0.0625	0.0625	0.866667
591	1	37	15	120	79	0.320312	8	8	8	8	8	8	8	8	8	8	8	8	8	8	8	0	0.00416667	0.00416667	0.00416667	0.00416667	0.00416667	0.00416667	0.00416667	0.00416667	0.00416667	0.00416667	0.00416667	0.00416667	0.00416667	0.00416667	0.00416667	0.0625	0.933333
592	1	37	16	120	79	0.341667	7.5	7.5	7.5	7.5	7.5	7.5	7.5	7.5	7.5	7.5	7.5	7.5	7.5	7.5	7.5	7.5	0	0	0	0	0	0	0	0	0	0	0	0	0	0	0	0	1
593	1	38	1	90	79	0.00763889	90	0	0	0	0	0	0	0	0	0	0	0	0	0	0	0	0.9375	0.0625	0.0625	0.0625	0.0625	0.0625	0.0625	0.0625	0.0625	0.0625	0.0625	0.0625	0.0625	0.0625	0.0625	0.0625	0
594	1	38	2	90	79	0.0152778	45	45	0	0	0	0	0	0	0	0	0	0	0	0	0	0	0.4375	0.4375	0.0625	0.0625	0.0625	0.0625	0.0625	0.0625	0.0625	0.0625	0.0625	0.0625	0.0625	0.0625	0.0625	0.0625	0.0666667
595	1	38	3	90	79	0.0229167	30	30	30	0	0	0	0	0	0	0	0	0	0	0	0	0	0.270833	0.270833	0.270833	0.0625	0.0625	0.0625	0.0625	0.0625	0.0625	0.0625	0.0625	0.0625	0.0625	0.0625	0.0625	0.0625	0.133333
596	1	38	4	90	79	0.0305556	22.5	22.5	22.5	22.5	0	0	0	0	0	0	0	0	0	0	0	0	0.1875	0.1875	0.1875	0.1875	0.0625	0.0625	0.0625	0.0625	0.0625	0.0625	0.0625	0.0625	0.0625	0.0625	0.0625	0.0625	0.2
597	1	38	5	90	79	0.0381944	18	18	18	18	18	0	0	0	0	0	0	0	0	0	0	0	0.1375	0.1375	0.1375	0.1375	0.1375	0.0625	0.0625	0.0625	0.0625	0.0625	0.0625	0.0625	0.0625	0.0625	0.0625	0.0625	0.266667
598	1	38	6	90	79	0.0458333	15	15	15	15	15	15	0	0	0	0	0	0	0	0	0	0	0.104167	0.104167	0.104167	0.104167	0.104167	0.104167	0.0625	0.0625	0.0625	0.0625	0.0625	0.0625	0.0625	0.0625	0.0625	0.0625	0.333333
599	1	38	7	90	79	0.0534722	12.8571	12.8571	12.8571	12.8571	12.8571	12.8571	12.8571	0	0	0	0	0	0	0	0	0	0.0803571	0.0803571	0.0803571	0.0803571	0.0803571	0.0803571	0.0803571	0.0625	0.0625	0.0625	0.0625	0.0625	0.0625	0.0625	0.0625	0.0625	0.4
600	1	38	8	90	79	0.0611111	11.25	11.25	11.25	11.25	11.25	11.25	11.25	11.25	0	0	0	0	0	0	0	0	0.0625	0.0625	0.0625	0.0625	0.0625	0.0625	0.0625	0.0625	0.0625	0.0625	0.0625	0.0625	0.0625	0.0625	0.0625	0.0625	0.466667
601	1	38	9	90	79	0.06875	10	10	10	10	10	10	10	10	10	0	0	0	0	0	0	0	0.0486111	0.0486111	0.0486111	0.0486111	0.0486111	0.0486111	0.0486111	0.0486111	0.0486111	0.0625	0.0625	0.0625	0.0625	0.0625	0.0625	0.0625	0.533333
602	1	38	10	90	79	0.0763889	9	9	9	9	9	9	9	9	9	9	0	0	0	0	0	0	0.0375	0.0375	0.0375	0.0375	0.0375	0.0375	0.0375	0.0375	0.0375	0.0375	0.0625	0.0625	0.0625	0.0625	0.0625	0.0625	0.6
603	1	38	11	90	79	0.0840278	8.18182	8.18182	8.18182	8.18182	8.18182	8.18182	8.18182	8.18182	8.18182	8.18182	8.18182	0	0	0	0	0	0.0284091	0.0284091	0.0284091	0.0284091	0.0284091	0.0284091	0.0284091	0.0284091	0.0284091	0.0284091	0.0284091	0.0625	0.0625	0.0625	0.0625	0.0625	0.666667
604	1	38	12	90	79	0.0916667	7.5	7.5	7.5	7.5	7.5	7.5	7.5	7.5	7.5	7.5	7.5	7.5	0	0	0	0	0.0208333	0.0208333	0.0208333	0.0208333	0.0208333	0.0208333	0.0208333	0.0208333	0.0208333	0.0208333	0.0208333	0.0208333	0.0625	0.0625	0.0625	0.0625	0.733333
605	1	38	13	90	79	0.0993056	6.92308	6.92308	6.92308	6.92308	6.92308	6.92308	6.92308	6.92308	6.92308	6.92308	6.92308	6.92308	6.92308	0	0	0	0.0144231	0.0144231	0.0144231	0.0144231	0.0144231	0.0144231	0.0144231	0.0144231	0.0144231	0.0144231	0.0144231	0.0144231	0.0144231	0.0625	0.0625	0.0625	0.8
606	1	38	14	90	79	0.106944	6.42857	6.42857	6.42857	6.42857	6.42857	6.42857	6.42857	6.42857	6.42857	6.42857	6.42857	6.42857	6.42857	6.42857	0	0	0.00892857	0.00892857	0.00892857	0.00892857	0.00892857	0.00892857	0.00892857	0.00892857	0.00892857	0.00892857	0.00892857	0.00892857	0.00892857	0.00892857	0.0625	0.0625	0.866667
607	1	38	15	90	79	0.114583	6	6	6	6	6	6	6	6	6	6	6	6	6	6	6	0	0.00416667	0.00416667	0.00416667	0.00416667	0.00416667	0.00416667	0.00416667	0.00416667	0.00416667	0.00416667	0.00416667	0.00416667	0.00416667	0.00416667	0.00416667	0.0625	0.933333
608	1	38	16	90	79	0.122222	5.625	5.625	5.625	5.625	5.625	5.625	5.625	5.625	5.625	5.625	5.625	5.625	5.625	5.625	5.625	5.625	0	0	0	0	0	0	0	0	0	0	0	0	0	0	0	0	1
609	1	39	1	60	79	-0.0197917	60	0	0	0	0	0	0	0	0	0	0	0	0	0	0	0	0.9375	0.0625	0.0625	0.0625	0.0625	0.0625	0.0625	0.0625	0.0625	0.0625	0.0625	0.0625	0.0625	0.0625	0.0625	0.0625	0
610	1	39	2	60	79	-0.0395833	30	30	0	0	0	0	0	0	0	0	0	0	0	0	0	0	0.4375	0.4375	0.0625	0.0625	0.0625	0.0625	0.0625	0.0625	0.0625	0.0625	0.0625	0.0625	0.0625	0.0625	0.0625	0.0625	0.0666667
611	1	39	3	60	79	-0.059375	20	20	20	0	0	0	0	0	0	0	0	0	0	0	0	0	0.270833	0.270833	0.270833	0.0625	0.0625	0.0625	0.0625	0.0625	0.0625	0.0625	0.0625	0.0625	0.0625	0.0625	0.0625	0.0625	0.133333
612	1	39	4	60	79	-0.0791667	15	15	15	15	0	0	0	0	0	0	0	0	0	0	0	0	0.1875	0.1875	0.1875	0.1875	0.0625	0.0625	0.0625	0.0625	0.0625	0.0625	0.0625	0.0625	0.0625	0.0625	0.0625	0.0625	0.2
613	1	39	5	60	79	-0.0989583	12	12	12	12	12	0	0	0	0	0	0	0	0	0	0	0	0.1375	0.1375	0.1375	0.1375	0.1375	0.0625	0.0625	0.0625	0.0625	0.0625	0.0625	0.0625	0.0625	0.0625	0.0625	0.0625	0.266667
614	1	39	6	60	79	-0.11875	10	10	10	10	10	10	0	0	0	0	0	0	0	0	0	0	0.104167	0.104167	0.104167	0.104167	0.104167	0.104167	0.0625	0.0625	0.0625	0.0625	0.0625	0.0625	0.0625	0.0625	0.0625	0.0625	0.333333
615	1	39	7	60	79	-0.138542	8.57143	8.57143	8.57143	8.57143	8.57143	8.57143	8.57143	0	0	0	0	0	0	0	0	0	0.0803571	0.0803571	0.0803571	0.0803571	0.0803571	0.0803571	0.0803571	0.0625	0.0625	0.0625	0.0625	0.0625	0.0625	0.0625	0.0625	0.0625	0.4
616	1	39	8	60	79	-0.158333	7.5	7.5	7.5	7.5	7.5	7.5	7.5	7.5	0	0	0	0	0	0	0	0	0.0625	0.0625	0.0625	0.0625	0.0625	0.0625	0.0625	0.0625	0.0625	0.0625	0.0625	0.0625	0.0625	0.0625	0.0625	0.0625	0.466667
617	1	39	9	60	79	-0.178125	6.66667	6.66667	6.66667	6.66667	6.66667	6.66667	6.66667	6.66667	6.66667	0	0	0	0	0	0	0	0.0486111	0.0486111	0.0486111	0.0486111	0.0486111	0.0486111	0.0486111	0.0486111	0.0486111	0.0625	0.0625	0.0625	0.0625	0.0625	0.0625	0.0625	0.533333
618	1	39	10	60	79	-0.197917	6	6	6	6	6	6	6	6	6	6	0	0	0	0	0	0	0.0375	0.0375	0.0375	0.0375	0.0375	0.0375	0.0375	0.0375	0.0375	0.0375	0.0625	0.0625	0.0625	0.0625	0.0625	0.0625	0.6
619	1	39	11	60	79	-0.217708	5.45455	5.45455	5.45455	5.45455	5.45455	5.45455	5.45455	5.45455	5.45455	5.45455	5.45455	0	0	0	0	0	0.0284091	0.0284091	0.0284091	0.0284091	0.0284091	0.0284091	0.0284091	0.0284091	0.0284091	0.0284091	0.0284091	0.0625	0.0625	0.0625	0.0625	0.0625	0.666667
620	1	39	12	60	79	-0.2375	5	5	5	5	5	5	5	5	5	5	5	5	0	0	0	0	0.0208333	0.0208333	0.0208333	0.0208333	0.0208333	0.0208333	0.0208333	0.0208333	0.0208333	0.0208333	0.0208333	0.0208333	0.0625	0.0625	0.0625	0.0625	0.733333
621	1	39	13	60	79	-0.257292	4.61538	4.61538	4.61538	4.61538	4.61538	4.61538	4.61538	4.61538	4.61538	4.61538	4.61538	4.61538	4.61538	0	0	0	0.0144231	0.0144231	0.0144231	0.0144231	0.0144231	0.0144231	0.0144231	0.0144231	0.0144231	0.0144231	0.0144231	0.0144231	0.0144231	0.0625	0.0625	0.0625	0.8
622	1	39	14	60	79	-0.277083	4.28571	4.28571	4.28571	4.28571	4.28571	4.28571	4.28571	4.28571	4.28571	4.28571	4.28571	4.28571	4.28571	4.28571	0	0	0.00892857	0.00892857	0.00892857	0.00892857	0.00892857	0.00892857	0.00892857	0.00892857	0.00892857	0.00892857	0.00892857	0.00892857	0.00892857	0.00892857	0.0625	0.0625	0.866667
623	1	39	15	60	79	-0.296875	4	4	4	4	4	4	4	4	4	4	4	4	4	4	4	0	0.00416667	0.00416667	0.00416667	0.00416667	0.00416667	0.00416667	0.00416667	0.00416667	0.00416667	0.00416667	0.00416667	0.00416667	0.00416667	0.00416667	0.00416667	0.0625	0.933333
624	1	39	16	60	79	-0.316667	3.75	3.75	3.75	3.75	3.75	3.75	3.75	3.75	3.75	3.75	3.75	3.75	3.75	3.75	3.75	3.75	0	0	0	0	0	0	0	0	0	0	0	0	0	0	0	0	1
625	1	40	1	30	79	-0.102083	30	0	0	0	0	0	0	0	0	0	0	0	0	0	0	0	0.9375	0.0625	0.0625	0.0625	0.0625	0.0625	0.0625	0.0625	0.0625	0.0625	0.0625	0.0625	0.0625	0.0625	0.0625	0.0625	0
626	1	40	2	30	79	-0.204167	15	15	0	0	0	0	0	0	0	0	0	0	0	0	0	0	0.4375	0.4375	0.0625	0.0625	0.0625	0.0625	0.0625	0.0625	0.0625	0.0625	0.0625	0.0625	0.0625	0.0625	0.0625	0.0625	0.0666667
627	1	40	3	30	79	-0.30625	10	10	10	0	0	0	0	0	0	0	0	0	0	0	0	0	0.270833	0.270833	0.270833	0.0625	0.0625	0.0625	0.0625	0.0625	0.0625	0.0625	0.0625	0.0625	0.0625	0.0625	0.0625	0.0625	0.133333
628	1	40	4	30	79	-0.408333	7.5	7.5	7.5	7.5	0	0	0	0	0	0	0	0	0	0	0	0	0.1875	0.1875	0.1875	0.1875	0.0625	0.0625	0.0625	0.0625	0.0625	0.0625	0.0625	0.0625	0.0625	0.0625	0.0625	0.0625	0.2
629	1	40	5	30	79	-0.510417	6	6	6	6	6	0	0	0	0	0	0	0	0	0	0	0	0.1375	0.1375	0.1375	0.1375	0.1375	0.0625	0.0625	0.0625	0.0625	0.0625	0.0625	0.0625	0.0625	0.0625	0.0625	0.0625	0.266667
630	1	40	6	30	79	-0.6125	5	5	5	5	5	5	0	0	0	0	0	0	0	0	0	0	0.104167	0.104167	0.104167	0.104167	0.104167	0.104167	0.0625	0.0625	0.0625	0.0625	0.0625	0.0625	0.0625	0.0625	0.0625	0.0625	0.333333
631	1	40	7	30	79	-0.714583	4.28571	4.28571	4.28571	4.28571	4.28571	4.28571	4.28571	0	0	0	0	0	0	0	0	0	0.0803571	0.0803571	0.0803571	0.0803571	0.0803571	0.0803571	0.0803571	0.0625	0.0625	0.0625	0.0625	0.0625	0.0625	0.0625	0.0625	0.0625	0.4
632	1	40	8	30	79	-0.816667	3.75	3.75	3.75	3.75	3.75	3.75	3.75	3.75	0	0	0	0	0	0	0	0	0.0625	0.0625	0.0625	0.0625	0.0625	0.0625	0.0625	0.0625	0.0625	0.0625	0.0625	0.0625	0.0625	0.0625	0.0625	0.0625	0.466667
633	1	40	9	30	79	-0.91875	3.33333	3.33333	3.33333	3.33333	3.33333	3.33333	3.33333	3.33333	3.33333	0	0	0	0	0	0	0	0.0486111	0.0486111	0.0486111	0.0486111	0.0486111	0.0486111	0.0486111	0.0486111	0.0486111	0.0625	0.0625	0.0625	0.0625	0.0625	0.0625	0.0625	0.533333
634	1	40	10	30	79	-1.02083	3	3	3	3	3	3	3	3	3	3	0	0	0	0	0	0	0.0375	0.0375	0.0375	0.0375	0.0375	0.0375	0.0375	0.0375	0.0375	0.0375	0.0625	0.0625	0.0625	0.0625	0.0625	0.0625	0.6
635	1	40	11	30	79	-1.12292	2.72727	2.72727	2.72727	2.72727	2.72727	2.72727	2.72727	2.72727	2.72727	2.72727	2.72727	0	0	0	0	0	0.0284091	0.0284091	0.0284091	0.0284091	0.0284091	0.0284091	0.0284091	0.0284091	0.0284091	0.0284091	0.0284091	0.0625	0.0625	0.0625	0.0625	0.0625	0.666667
636	1	40	12	30	79	-1.225	2.5	2.5	2.5	2.5	2.5	2.5	2.5	2.5	2.5	2.5	2.5	2.5	0	0	0	0	0.0208333	0.0208333	0.0208333	0.0208333	0.0208333	0.0208333	0.0208333	0.0208333	0.0208333	0.0208333	0.0208333	0.0208333	0.0625	0.0625	0.0625	0.0625	0.733333
637	1	40	13	30	79	-1.32708	2.30769	2.30769	2.30769	2.30769	2.30769	2.30769	2.30769	2.30769	2.30769	2.30769	2.30769	2.30769	2.30769	0	0	0	0.0144231	0.0144231	0.0144231	0.0144231	0.0144231	0.0144231	0.0144231	0.0144231	0.0144231	0.0144231	0.0144231	0.0144231	0.0144231	0.0625	0.0625	0.0625	0.8
638	1	40	14	30	79	-1.42917	2.14286	2.14286	2.14286	2.14286	2.14286	2.14286	2.14286	2.14286	2.14286	2.14286	2.14286	2.14286	2.14286	2.14286	0	0	0.00892857	0.00892857	0.00892857	0.00892857	0.00892857	0.00892857	0.00892857	0.00892857	0.00892857	0.00892857	0.00892857	0.00892857	0.00892857	0.00892857	0.0625	0.0625	0.866667
639	1	40	15	30	79	-1.53125	2	2	2	2	2	2	2	2	2	2	2	2	2	2	2	0	0.00416667	0.00416667	0.00416667	0.00416667	0.00416667	0.00416667	0.00416667	0.00416667	0.00416667	0.00416667	0.00416667	0.00416667	0.00416667	0.00416667	0.00416667	0.0625	0.933333
640	1	40	16	30	79	-1.63333	1.875	1.875	1.875	1.875	1.875	1.875	1.875	1.875	1.875	1.875	1.875	1.875	1.875	1.875	1.875	1.875	0	0	0	0	0	0	0	0	0	0	0	0	0	0	0	0	1
641	2	1	1	480	15	0.0605469	480	0	0	0	0	0	0	0	0	0	0	0	0	0	0	0	0.9375	0.0625	0.0625	0.0625	0.0625	0.0625	0.0625	0.0625	0.0625	0.0625	0.0625	0.0625	0.0625	0.0625	0.0625	0.0625	0
642	2	1	2	480	15	0.121094	228	252	0	0	0	0	0	0	0	0	0	0	0	0	0	0	0.4125	0.4625	0.0625	0.0625	0.0625	0.0625	0.0625	0.0625	0.0625	0.0625	0.0625	0.0625	0.0625	0.0625	0.0625	0.0625	0.0666667
643	2	1	3	480	15	0.181641	140.667	164.667	174.667	0	0	0	0	0	0	0	0	0	0	0	0	0	0.230556	0.280556	0.301389	0.0625	0.0625	0.0625	0.0625	0.0625	0.0625	0.0625	0.0625	0.0625	0.0625	0.0625	0.0625	0.0625	0.133333
644	2	1	4	480	15	0.242188	110	134	144	92	0	0	0	0	0	0	0	0	0	0	0	0	0.166667	0.216667	0.2375	0.129167	0.0625	0.0625	0.0625	0.0625	0.0625	0.0625	0.0625	0.0625	0.0625	0.0625	0.0625	0.0625	0.2
645	2	1	5	480	15	0.302734	91.2	115.2	125.2	73.2	75.2	0	0	0	0	0	0	0	0	0	0	0	0.1275	0.1775	0.198333	0.09	0.0941667	0.0625	0.0625	0.0625	0.0625	0.0625	0.0625	0.0625	0.0625	0.0625	0.0625	0.0625	0.266667
646	2	1	6	480	15	0.363281	76.3333	100.333	110.333	58.3333	60.3333	74.3333	0	0	0	0	0	0	0	0	0	0	0.0965278	0.146528	0.167361	0.0590278	0.0631944	0.0923611	0.0625	0.0625	0.0625	0.0625	0.0625	0.0625	0.0625	0.0625	0.0625	0.0625	0.333333
647	2	1	7	480	15	0.423828	67.1429	91.1429	101.143	49.1429	51.1429	65.1429	55.1429	0	0	0	0	0	0	0	0	0	0.077381	0.127381	0.148214	0.039881	0.0440476	0.0732143	0.052381	0.0625	0.0625	0.0625	0.0625	0.0625	0.0625	0.0625	0.0625	0.0625	0.4
648	2	1	8	480	15	0.484375	59.5	83.5	93.5	41.5	43.5	57.5	47.5	53.5	0	0	0	0	0	0	0	0	0.0614583	0.111458	0.132292	0.0239583	0.028125	0.0572917	0.0364583	0.0489583	0.0625	0.0625	0.0625	0.0625	0.0625	0.0625	0.0625	0.0625	0.466667
649	2	1	9	480	15	0.544922	52.4444	76.4444	86.4444	34.4444	36.4444	50.4444	40.4444	46.4444	56.4444	0	0	0	0	0	0	0	0.0467593	0.0967593	0.117593	0.00925926	0.0134259	0.0425926	0.0217593	0.0342593	0.0550926	0.0625	0.0625	0.0625	0.0625	0.0625	0.0625	0.0625	0.533333
650	2	1	10	480	15	0.605469	48.6	72.6	82.6	30.6	32.6	46.6	36.6	42.6	52.6	34.6	0	0	0	0	0	0	0.03875	0.08875	0.109583	0.00125	0.00541667	0.0345833	0.01375	0.02625	0.0470833	0.00958333	0.0625	0.0625	0.0625	0.0625	0.0625	0.0625	0.6
651	2	1	11	480	15	0.666016	44.9091	68.9091	78.9091	26.9091	28.9091	42.9091	32.9091	38.9091	48.9091	30.9091	36.9091	0	0	0	0	0	0.0310606	0.0810606	0.101894	0.00643939	0.00227273	0.0268939	0.00606061	0.0185606	0.0393939	0.00189394	0.0143939	0.0625	0.0625	0.0625	0.0625	0.0625	0.657374
652	2	1	12	480	15	0.726562	41.5	65.5	75.5	23.5	25.5	39.5	29.5	35.5	45.5	27.5	33.5	37.5	0	0	0	0	0.0239583	0.0739583	0.0947917	0.0135417	0.009375	0.0197917	0.00104167	0.0114583	0.0322917	0.00520833	0.00729167	0.015625	0.0625	0.0625	0.0625	0.0625	0.702222
653	2	1	13	480	15	0.787109	38.1538	62.1538	72.1538	20.1538	22.1538	36.1538	26.1538	32.1538	42.1538	24.1538	30.1538	34.1538	40.1538	0	0	0	0.0169872	0.0669872	0.0878205	0.0205128	0.0163462	0.0128205	0.00801282	0.00448718	0.0253205	0.0121795	0.000320513	0.00865385	0.0211538	0.0625	0.0625	0.0625	0.739145
654	2	1	14	480	15	0.847656	34	58	68	16	18	32	22	28	38	20	26	30	36	54	0	0	0.00833333	0.0583333	0.0791667	0.0291667	0.025	0.00416667	0.0166667	0.00416667	0.0166667	0.0208333	0.00833333	0	0.0125	0.05	0.0625	0.0625	0.755556
655	2	1	15	480	15	0.908203	31.3333	55.3333	65.3333	13.3333	15.3333	29.3333	19.3333	25.3333	35.3333	17.3333	23.3333	27.3333	33.3333	51.3333	37.3333	0	0.00277778	0.0527778	0.0736111	0.0347222	0.0305556	0.00138889	0.0222222	0.00972222	0.0111111	0.0263889	0.0138889	0.00555556	0.00694444	0.0444444	0.0152778	0.0625	0.779259
656	2	1	16	480	15	0.96875	30	54	64	12	14	28	18	24	34	16	22	26	32	50	36	20	0	0.05	0.0708333	0.0375	0.0333333	0.00416667	0.025	0.0125	0.00833333	0.0291667	0.0166667	0.00833333	0.00416667	0.0416667	0.0125	0.0208333	0.8
657	2	2	1	240	15	0.0585938	240	0	0	0	0	0	0	0	0	0	0	0	0	0	0	0	0.9375	0.0625	0.0625	0.0625	0.0625	0.0625	0.0625	0.0625	0.0625	0.0625	0.0625	0.0625	0.0625	0.0625	0.0625	0.0625	0
658	2	2	2	240	15	0.117188	114	126	0	0	0	0	0	0	0	0	0	0	0	0	0	0	0.4125	0.4625	0.0625	0.0625	0.0625	0.0625	0.0625	0.0625	0.0625	0.0625	0.0625	0.0625	0.0625	0.0625	0.0625	0.0625	0.0666667
659	2	2	3	240	15	0.175781	70.3333	82.3333	87.3333	0	0	0	0	0	0	0	0	0	0	0	0	0	0.230556	0.280556	0.301389	0.0625	0.0625	0.0625	0.0625	0.0625	0.0625	0.0625	0.0625	0.0625	0.0625	0.0625	0.0625	0.0625	0.133333
660	2	2	4	240	15	0.234375	55	67	72	46	0	0	0	0	0	0	0	0	0	0	0	0	0.166667	0.216667	0.2375	0.129167	0.0625	0.0625	0.0625	0.0625	0.0625	0.0625	0.0625	0.0625	0.0625	0.0625	0.0625	0.0625	0.2
661	2	2	5	240	15	0.292969	45.6	57.6	62.6	36.6	37.6	0	0	0	0	0	0	0	0	0	0	0	0.1275	0.1775	0.198333	0.09	0.0941667	0.0625	0.0625	0.0625	0.0625	0.0625	0.0625	0.0625	0.0625	0.0625	0.0625	0.0625	0.266667
662	2	2	6	240	15	0.351562	38.1667	50.1667	55.1667	29.1667	30.1667	37.1667	0	0	0	0	0	0	0	0	0	0	0.0965278	0.146528	0.167361	0.0590278	0.0631944	0.0923611	0.0625	0.0625	0.0625	0.0625	0.0625	0.0625	0.0625	0.0625	0.0625	0.0625	0.333333
663	2	2	7	240	15	0.410156	33.5714	45.5714	50.5714	24.5714	25.5714	32.5714	27.5714	0	0	0	0	0	0	0	0	0	0.077381	0.127381	0.148214	0.039881	0.0440476	0.0732143	0.052381	0.0625	0.0625	0.0625	0.0625	0.0625	0.0625	0.0625	0.0625	0.0625	0.4
664	2	2	8	240	15	0.46875	29.75	41.75	46.75	20.75	21.75	28.75	23.75	26.75	0	0	0	0	0	0	0	0	0.0614583	0.111458	0.132292	0.0239583	0.028125	0.0572917	0.0364583	0.0489583	0.0625	0.0625	0.0625	0.0625	0.0625	0.0625	0.0625	0.0625	0.466667
665	2	2	9	240	15	0.527344	26.2222	38.2222	43.2222	17.2222	18.2222	25.2222	20.2222	23.2222	28.2222	0	0	0	0	0	0	0	0.0467593	0.0967593	0.117593	0.00925926	0.0134259	0.0425926	0.0217593	0.0342593	0.0550926	0.0625	0.0625	0.0625	0.0625	0.0625	0.0625	0.0625	0.533333
666	2	2	10	240	15	0.585938	24.3	36.3	41.3	15.3	16.3	23.3	18.3	21.3	26.3	17.3	0	0	0	0	0	0	0.03875	0.08875	0.109583	0.00125	0.00541667	0.0345833	0.01375	0.02625	0.0470833	0.00958333	0.0625	0.0625	0.0625	0.0625	0.0625	0.0625	0.6
667	2	2	11	240	15	0.644531	22.4545	34.4545	39.4545	13.4545	14.4545	21.4545	16.4545	19.4545	24.4545	15.4545	18.4545	0	0	0	0	0	0.0310606	0.0810606	0.101894	0.00643939	0.00227273	0.0268939	0.00606061	0.0185606	0.0393939	0.00189394	0.0143939	0.0625	0.0625	0.0625	0.0625	0.0625	0.657374
668	2	2	12	240	15	0.703125	20.75	32.75	37.75	11.75	12.75	19.75	14.75	17.75	22.75	13.75	16.75	18.75	0	0	0	0	0.0239583	0.0739583	0.0947917	0.0135417	0.009375	0.0197917	0.00104167	0.0114583	0.0322917	0.00520833	0.00729167	0.015625	0.0625	0.0625	0.0625	0.0625	0.702222
669	2	2	13	240	15	0.761719	19.0769	31.0769	36.0769	10.0769	11.0769	18.0769	13.0769	16.0769	21.0769	12.0769	15.0769	17.0769	20.0769	0	0	0	0.0169872	0.0669872	0.0878205	0.0205128	0.0163462	0.0128205	0.00801282	0.00448718	0.0253205	0.0121795	0.000320513	0.00865385	0.0211538	0.0625	0.0625	0.0625	0.739145
670	2	2	14	240	15	0.820312	17	29	34	8	9	16	11	14	19	10	13	15	18	27	0	0	0.00833333	0.0583333	0.0791667	0.0291667	0.025	0.00416667	0.0166667	0.00416667	0.0166667	0.0208333	0.00833333	0	0.0125	0.05	0.0625	0.0625	0.755556
671	2	2	15	240	15	0.878906	15.6667	27.6667	32.6667	6.66667	7.66667	14.6667	9.66667	12.6667	17.6667	8.66667	11.6667	13.6667	16.6667	25.6667	18.6667	0	0.00277778	0.0527778	0.0736111	0.0347222	0.0305556	0.00138889	0.0222222	0.00972222	0.0111111	0.0263889	0.0138889	0.00555556	0.00694444	0.0444444	0.0152778	0.0625	0.779259
672	2	2	16	240	15	0.9375	15	27	32	6	7	14	9	12	17	8	11	13	16	25	18	10	0	0.05	0.0708333	0.0375	0.0333333	0.00416667	0.025	0.0125	0.00833333	0.0291667	0.0166667	0.00833333	0.00416667	0.0416667	0.0125	0.0208333	0.8
673	2	3	1	210	15	0.0580357	210	0	0	0	0	0	0	0	0	0	0	0	0	0	0	0	0.9375	0.0625	0.0625	0.0625	0.0625	0.0625	0.0625	0.0625	0.0625	0.0625	0.0625	0.0625	0.0625	0.0625	0.0625	0.0625	0
674	2	3	2	210	15	0.116071	99.75	110.25	0	0	0	0	0	0	0	0	0	0	0	0	0	0	0.4125	0.4625	0.0625	0.0625	0.0625	0.0625	0.0625	0.0625	0.0625	0.0625	0.0625	0.0625	0.0625	0.0625	0.0625	0.0625	0.0666667
675	2	3	3	210	15	0.174107	61.5417	72.0417	76.4167	0	0	0	0	0	0	0	0	0	0	0	0	0	0.230556	0.280556	0.301389	0.0625	0.0625	0.0625	0.0625	0.0625	0.0625	0.0625	0.0625	0.0625	0.0625	0.0625	0.0625	0.0625	0.133333
676	2	3	4	210	15	0.232143	48.125	58.625	63	40.25	0	0	0	0	0	0	0	0	0	0	0	0	0.166667	0.216667	0.2375	0.129167	0.0625	0.0625	0.0625	0.0625	0.0625	0.0625	0.0625	0.0625	0.0625	0.0625	0.0625	0.0625	0.2
677	2	3	5	210	15	0.290179	39.9	50.4	54.775	32.025	32.9	0	0	0	0	0	0	0	0	0	0	0	0.1275	0.1775	0.198333	0.09	0.0941667	0.0625	0.0625	0.0625	0.0625	0.0625	0.0625	0.0625	0.0625	0.0625	0.0625	0.0625	0.266667
678	2	3	6	210	15	0.348214	33.3958	43.8958	48.2708	25.5208	26.3958	32.5208	0	0	0	0	0	0	0	0	0	0	0.0965278	0.146528	0.167361	0.0590278	0.0631944	0.0923611	0.0625	0.0625	0.0625	0.0625	0.0625	0.0625	0.0625	0.0625	0.0625	0.0625	0.333333
679	2	3	7	210	15	0.40625	29.375	39.875	44.25	21.5	22.375	28.5	24.125	0	0	0	0	0	0	0	0	0	0.077381	0.127381	0.148214	0.039881	0.0440476	0.0732143	0.052381	0.0625	0.0625	0.0625	0.0625	0.0625	0.0625	0.0625	0.0625	0.0625	0.4
680	2	3	8	210	15	0.464286	26.0312	36.5312	40.9063	18.1562	19.0312	25.1562	20.7812	23.4062	0	0	0	0	0	0	0	0	0.0614583	0.111458	0.132292	0.0239583	0.028125	0.0572917	0.0364583	0.0489583	0.0625	0.0625	0.0625	0.0625	0.0625	0.0625	0.0625	0.0625	0.466667
681	2	3	9	210	15	0.522321	22.9444	33.4444	37.8194	15.0694	15.9444	22.0694	17.6944	20.3194	24.6944	0	0	0	0	0	0	0	0.0467593	0.0967593	0.117593	0.00925926	0.0134259	0.0425926	0.0217593	0.0342593	0.0550926	0.0625	0.0625	0.0625	0.0625	0.0625	0.0625	0.0625	0.533333
682	2	3	10	210	15	0.580357	21.2625	31.7625	36.1375	13.3875	14.2625	20.3875	16.0125	18.6375	23.0125	15.1375	0	0	0	0	0	0	0.03875	0.08875	0.109583	0.00125	0.00541667	0.0345833	0.01375	0.02625	0.0470833	0.00958333	0.0625	0.0625	0.0625	0.0625	0.0625	0.0625	0.6
683	2	3	11	210	15	0.638393	19.6477	30.1477	34.5227	11.7727	12.6477	18.7727	14.3977	17.0227	21.3977	13.5227	16.1477	0	0	0	0	0	0.0310606	0.0810606	0.101894	0.00643939	0.00227273	0.0268939	0.00606061	0.0185606	0.0393939	0.00189394	0.0143939	0.0625	0.0625	0.0625	0.0625	0.0625	0.657374
684	2	3	12	210	15	0.696429	18.1562	28.6562	33.0312	10.2812	11.1562	17.2812	12.9062	15.5312	19.9062	12.0312	14.6562	16.4062	0	0	0	0	0.0239583	0.0739583	0.0947917	0.0135417	0.009375	0.0197917	0.00104167	0.0114583	0.0322917	0.00520833	0.00729167	0.015625	0.0625	0.0625	0.0625	0.0625	0.702222
685	2	3	13	210	15	0.754464	16.6923	27.1923	31.5673	8.81731	9.69231	15.8173	11.4423	14.0673	18.4423	10.5673	13.1923	14.9423	17.5673	0	0	0	0.0169872	0.0669872	0.0878205	0.0205128	0.0163462	0.0128205	0.00801282	0.00448718	0.0253205	0.0121795	0.000320513	0.00865385	0.0211538	0.0625	0.0625	0.0625	0.739145
686	2	3	14	210	15	0.8125	14.875	25.375	29.75	7	7.875	14	9.625	12.25	16.625	8.75	11.375	13.125	15.75	23.625	0	0	0.00833333	0.0583333	0.0791667	0.0291667	0.025	0.00416667	0.0166667	0.00416667	0.0166667	0.0208333	0.00833333	0	0.0125	0.05	0.0625	0.0625	0.755556
687	2	3	15	210	15	0.870536	13.7083	24.2083	28.5833	5.83333	6.70833	12.8333	8.45833	11.0833	15.4583	7.58333	10.2083	11.9583	14.5833	22.4583	16.3333	0	0.00277778	0.0527778	0.0736111	0.0347222	0.0305556	0.00138889	0.0222222	0.00972222	0.0111111	0.0263889	0.0138889	0.00555556	0.00694444	0.0444444	0.0152778	0.0625	0.779259
688	2	3	16	210	15	0.928571	13.125	23.625	28	5.25	6.125	12.25	7.875	10.5	14.875	7	9.625	11.375	14	21.875	15.75	8.75	0	0.05	0.0708333	0.0375	0.0333333	0.00416667	0.025	0.0125	0.00833333	0.0291667	0.0166667	0.00833333	0.00416667	0.0416667	0.0125	0.0208333	0.8
689	2	4	1	180	15	0.0572917	180	0	0	0	0	0	0	0	0	0	0	0	0	0	0	0	0.9375	0.0625	0.0625	0.0625	0.0625	0.0625	0.0625	0.0625	0.0625	0.0625	0.0625	0.0625	0.0625	0.0625	0.0625	0.0625	0
690	2	4	2	180	15	0.114583	85.5	94.5	0	0	0	0	0	0	0	0	0	0	0	0	0	0	0.4125	0.4625	0.0625	0.0625	0.0625	0.0625	0.0625	0.0625	0.0625	0.0625	0.0625	0.0625	0.0625	0.0625	0.0625	0.0625	0.0666667
691	2	4	3	180	15	0.171875	52.75	61.75	65.5	0	0	0	0	0	0	0	0	0	0	0	0	0	0.230556	0.280556	0.301389	0.0625	0.0625	0.0625	0.0625	0.0625	0.0625	0.0625	0.0625	0.0625	0.0625	0.0625	0.0625	0.0625	0.133333
692	2	4	4	180	15	0.229167	41.25	50.25	54	34.5	0	0	0	0	0	0	0	0	0	0	0	0	0.166667	0.216667	0.2375	0.129167	0.0625	0.0625	0.0625	0.0625	0.0625	0.0625	0.0625	0.0625	0.0625	0.0625	0.0625	0.0625	0.2
693	2	4	5	180	15	0.286458	34.2	43.2	46.95	27.45	28.2	0	0	0	0	0	0	0	0	0	0	0	0.1275	0.1775	0.198333	0.09	0.0941667	0.0625	0.0625	0.0625	0.0625	0.0625	0.0625	0.0625	0.0625	0.0625	0.0625	0.0625	0.266667
694	2	4	6	180	15	0.34375	28.625	37.625	41.375	21.875	22.625	27.875	0	0	0	0	0	0	0	0	0	0	0.0965278	0.146528	0.167361	0.0590278	0.0631944	0.0923611	0.0625	0.0625	0.0625	0.0625	0.0625	0.0625	0.0625	0.0625	0.0625	0.0625	0.333333
695	2	4	7	180	15	0.401042	25.1786	34.1786	37.9286	18.4286	19.1786	24.4286	20.6786	0	0	0	0	0	0	0	0	0	0.077381	0.127381	0.148214	0.039881	0.0440476	0.0732143	0.052381	0.0625	0.0625	0.0625	0.0625	0.0625	0.0625	0.0625	0.0625	0.0625	0.4
696	2	4	8	180	15	0.458333	22.3125	31.3125	35.0625	15.5625	16.3125	21.5625	17.8125	20.0625	0	0	0	0	0	0	0	0	0.0614583	0.111458	0.132292	0.0239583	0.028125	0.0572917	0.0364583	0.0489583	0.0625	0.0625	0.0625	0.0625	0.0625	0.0625	0.0625	0.0625	0.466667
697	2	4	9	180	15	0.515625	19.6667	28.6667	32.4167	12.9167	13.6667	18.9167	15.1667	17.4167	21.1667	0	0	0	0	0	0	0	0.0467593	0.0967593	0.117593	0.00925926	0.0134259	0.0425926	0.0217593	0.0342593	0.0550926	0.0625	0.0625	0.0625	0.0625	0.0625	0.0625	0.0625	0.533333
698	2	4	10	180	15	0.572917	18.225	27.225	30.975	11.475	12.225	17.475	13.725	15.975	19.725	12.975	0	0	0	0	0	0	0.03875	0.08875	0.109583	0.00125	0.00541667	0.0345833	0.01375	0.02625	0.0470833	0.00958333	0.0625	0.0625	0.0625	0.0625	0.0625	0.0625	0.6
699	2	4	11	180	15	0.630208	16.8409	25.8409	29.5909	10.0909	10.8409	16.0909	12.3409	14.5909	18.3409	11.5909	13.8409	0	0	0	0	0	0.0310606	0.0810606	0.101894	0.00643939	0.00227273	0.0268939	0.00606061	0.0185606	0.0393939	0.00189394	0.0143939	0.0625	0.0625	0.0625	0.0625	0.0625	0.657374
700	2	4	12	180	15	0.6875	15.5625	24.5625	28.3125	8.8125	9.5625	14.8125	11.0625	13.3125	17.0625	10.3125	12.5625	14.0625	0	0	0	0	0.0239583	0.0739583	0.0947917	0.0135417	0.009375	0.0197917	0.00104167	0.0114583	0.0322917	0.00520833	0.00729167	0.015625	0.0625	0.0625	0.0625	0.0625	0.702222
701	2	4	13	180	15	0.744792	14.3077	23.3077	27.0577	7.55769	8.30769	13.5577	9.80769	12.0577	15.8077	9.05769	11.3077	12.8077	15.0577	0	0	0	0.0169872	0.0669872	0.0878205	0.0205128	0.0163462	0.0128205	0.00801282	0.00448718	0.0253205	0.0121795	0.000320513	0.00865385	0.0211538	0.0625	0.0625	0.0625	0.739145
702	2	4	14	180	15	0.802083	12.75	21.75	25.5	6	6.75	12	8.25	10.5	14.25	7.5	9.75	11.25	13.5	20.25	0	0	0.00833333	0.0583333	0.0791667	0.0291667	0.025	0.00416667	0.0166667	0.00416667	0.0166667	0.0208333	0.00833333	0	0.0125	0.05	0.0625	0.0625	0.755556
703	2	4	15	180	15	0.859375	11.75	20.75	24.5	5	5.75	11	7.25	9.5	13.25	6.5	8.75	10.25	12.5	19.25	14	0	0.00277778	0.0527778	0.0736111	0.0347222	0.0305556	0.00138889	0.0222222	0.00972222	0.0111111	0.0263889	0.0138889	0.00555556	0.00694444	0.0444444	0.0152778	0.0625	0.779259
704	2	4	16	180	15	0.916667	11.25	20.25	24	4.5	5.25	10.5	6.75	9	12.75	6	8.25	9.75	12	18.75	13.5	7.5	0	0.05	0.0708333	0.0375	0.0333333	0.00416667	0.025	0.0125	0.00833333	0.0291667	0.0166667	0.00833333	0.00416667	0.0416667	0.0125	0.0208333	0.8
705	2	5	1	120	15	0.0546875	120	0	0	0	0	0	0	0	0	0	0	0	0	0	0	0	0.9375	0.0625	0.0625	0.0625	0.0625	0.0625	0.0625	0.0625	0.0625	0.0625	0.0625	0.0625	0.0625	0.0625	0.0625	0.0625	0
706	2	5	2	120	15	0.109375	57	63	0	0	0	0	0	0	0	0	0	0	0	0	0	0	0.4125	0.4625	0.0625	0.0625	0.0625	0.0625	0.0625	0.0625	0.0625	0.0625	0.0625	0.0625	0.0625	0.0625	0.0625	0.0625	0.0666667
707	2	5	3	120	15	0.164062	35.1667	41.1667	43.6667	0	0	0	0	0	0	0	0	0	0	0	0	0	0.230556	0.280556	0.301389	0.0625	0.0625	0.0625	0.0625	0.0625	0.0625	0.0625	0.0625	0.0625	0.0625	0.0625	0.0625	0.0625	0.133333
708	2	5	4	120	15	0.21875	27.5	33.5	36	23	0	0	0	0	0	0	0	0	0	0	0	0	0.166667	0.216667	0.2375	0.129167	0.0625	0.0625	0.0625	0.0625	0.0625	0.0625	0.0625	0.0625	0.0625	0.0625	0.0625	0.0625	0.2
709	2	5	5	120	15	0.273438	22.8	28.8	31.3	18.3	18.8	0	0	0	0	0	0	0	0	0	0	0	0.1275	0.1775	0.198333	0.09	0.0941667	0.0625	0.0625	0.0625	0.0625	0.0625	0.0625	0.0625	0.0625	0.0625	0.0625	0.0625	0.266667
710	2	5	6	120	15	0.328125	19.0833	25.0833	27.5833	14.5833	15.0833	18.5833	0	0	0	0	0	0	0	0	0	0	0.0965278	0.146528	0.167361	0.0590278	0.0631944	0.0923611	0.0625	0.0625	0.0625	0.0625	0.0625	0.0625	0.0625	0.0625	0.0625	0.0625	0.333333
711	2	5	7	120	15	0.382812	16.7857	22.7857	25.2857	12.2857	12.7857	16.2857	13.7857	0	0	0	0	0	0	0	0	0	0.077381	0.127381	0.148214	0.039881	0.0440476	0.0732143	0.052381	0.0625	0.0625	0.0625	0.0625	0.0625	0.0625	0.0625	0.0625	0.0625	0.4
712	2	5	8	120	15	0.4375	14.875	20.875	23.375	10.375	10.875	14.375	11.875	13.375	0	0	0	0	0	0	0	0	0.0614583	0.111458	0.132292	0.0239583	0.028125	0.0572917	0.0364583	0.0489583	0.0625	0.0625	0.0625	0.0625	0.0625	0.0625	0.0625	0.0625	0.466667
713	2	5	9	120	15	0.492188	13.1111	19.1111	21.6111	8.61111	9.11111	12.6111	10.1111	11.6111	14.1111	0	0	0	0	0	0	0	0.0467593	0.0967593	0.117593	0.00925926	0.0134259	0.0425926	0.0217593	0.0342593	0.0550926	0.0625	0.0625	0.0625	0.0625	0.0625	0.0625	0.0625	0.533333
714	2	5	10	120	15	0.546875	12.15	18.15	20.65	7.65	8.15	11.65	9.15	10.65	13.15	8.65	0	0	0	0	0	0	0.03875	0.08875	0.109583	0.00125	0.00541667	0.0345833	0.01375	0.02625	0.0470833	0.00958333	0.0625	0.0625	0.0625	0.0625	0.0625	0.0625	0.6
715	2	5	11	120	15	0.601562	11.2273	17.2273	19.7273	6.72727	7.22727	10.7273	8.22727	9.72727	12.2273	7.72727	9.22727	0	0	0	0	0	0.0310606	0.0810606	0.101894	0.00643939	0.00227273	0.0268939	0.00606061	0.0185606	0.0393939	0.00189394	0.0143939	0.0625	0.0625	0.0625	0.0625	0.0625	0.657374
716	2	5	12	120	15	0.65625	10.375	16.375	18.875	5.875	6.375	9.875	7.375	8.875	11.375	6.875	8.375	9.375	0	0	0	0	0.0239583	0.0739583	0.0947917	0.0135417	0.009375	0.0197917	0.00104167	0.0114583	0.0322917	0.00520833	0.00729167	0.015625	0.0625	0.0625	0.0625	0.0625	0.702222
717	2	5	13	120	15	0.710938	9.53846	15.5385	18.0385	5.03846	5.53846	9.03846	6.53846	8.03846	10.5385	6.03846	7.53846	8.53846	10.0385	0	0	0	0.0169872	0.0669872	0.0878205	0.0205128	0.0163462	0.0128205	0.00801282	0.00448718	0.0253205	0.0121795	0.000320513	0.00865385	0.0211538	0.0625	0.0625	0.0625	0.739145
718	2	5	14	120	15	0.765625	8.5	14.5	17	4	4.5	8	5.5	7	9.5	5	6.5	7.5	9	13.5	0	0	0.00833333	0.0583333	0.0791667	0.0291667	0.025	0.00416667	0.0166667	0.00416667	0.0166667	0.0208333	0.00833333	0	0.0125	0.05	0.0625	0.0625	0.755556
719	2	5	15	120	15	0.820312	7.83333	13.8333	16.3333	3.33333	3.83333	7.33333	4.83333	6.33333	8.83333	4.33333	5.83333	6.83333	8.33333	12.8333	9.33333	0	0.00277778	0.0527778	0.0736111	0.0347222	0.0305556	0.00138889	0.0222222	0.00972222	0.0111111	0.0263889	0.0138889	0.00555556	0.00694444	0.0444444	0.0152778	0.0625	0.779259
720	2	5	16	120	15	0.875	7.5	13.5	16	3	3.5	7	4.5	6	8.5	4	5.5	6.5	8	12.5	9	5	0	0.05	0.0708333	0.0375	0.0333333	0.00416667	0.025	0.0125	0.00833333	0.0291667	0.0166667	0.00833333	0.00416667	0.0416667	0.0125	0.0208333	0.8
721	2	6	1	90	15	0.0520833	90	0	0	0	0	0	0	0	0	0	0	0	0	0	0	0	0.9375	0.0625	0.0625	0.0625	0.0625	0.0625	0.0625	0.0625	0.0625	0.0625	0.0625	0.0625	0.0625	0.0625	0.0625	0.0625	0
722	2	6	2	90	15	0.104167	42.75	47.25	0	0	0	0	0	0	0	0	0	0	0	0	0	0	0.4125	0.4625	0.0625	0.0625	0.0625	0.0625	0.0625	0.0625	0.0625	0.0625	0.0625	0.0625	0.0625	0.0625	0.0625	0.0625	0.0666667
723	2	6	3	90	15	0.15625	26.375	30.875	32.75	0	0	0	0	0	0	0	0	0	0	0	0	0	0.230556	0.280556	0.301389	0.0625	0.0625	0.0625	0.0625	0.0625	0.0625	0.0625	0.0625	0.0625	0.0625	0.0625	0.0625	0.0625	0.133333
724	2	6	4	90	15	0.208333	20.625	25.125	27	17.25	0	0	0	0	0	0	0	0	0	0	0	0	0.166667	0.216667	0.2375	0.129167	0.0625	0.0625	0.0625	0.0625	0.0625	0.0625	0.0625	0.0625	0.0625	0.0625	0.0625	0.0625	0.2
725	2	6	5	90	15	0.260417	17.1	21.6	23.475	13.725	14.1	0	0	0	0	0	0	0	0	0	0	0	0.1275	0.1775	0.198333	0.09	0.0941667	0.0625	0.0625	0.0625	0.0625	0.0625	0.0625	0.0625	0.0625	0.0625	0.0625	0.0625	0.266667
726	2	6	6	90	15	0.3125	14.3125	18.8125	20.6875	10.9375	11.3125	13.9375	0	0	0	0	0	0	0	0	0	0	0.0965278	0.146528	0.167361	0.0590278	0.0631944	0.0923611	0.0625	0.0625	0.0625	0.0625	0.0625	0.0625	0.0625	0.0625	0.0625	0.0625	0.333333
727	2	6	7	90	15	0.364583	12.5893	17.0893	18.9643	9.21429	9.58929	12.2143	10.3393	0	0	0	0	0	0	0	0	0	0.077381	0.127381	0.148214	0.039881	0.0440476	0.0732143	0.052381	0.0625	0.0625	0.0625	0.0625	0.0625	0.0625	0.0625	0.0625	0.0625	0.4
728	2	6	8	90	15	0.416667	11.1562	15.6562	17.5312	7.78125	8.15625	10.7812	8.90625	10.0312	0	0	0	0	0	0	0	0	0.0614583	0.111458	0.132292	0.0239583	0.028125	0.0572917	0.0364583	0.0489583	0.0625	0.0625	0.0625	0.0625	0.0625	0.0625	0.0625	0.0625	0.466667
729	2	6	9	90	15	0.46875	9.83333	14.3333	16.2083	6.45833	6.83333	9.45833	7.58333	8.70833	10.5833	0	0	0	0	0	0	0	0.0467593	0.0967593	0.117593	0.00925926	0.0134259	0.0425926	0.0217593	0.0342593	0.0550926	0.0625	0.0625	0.0625	0.0625	0.0625	0.0625	0.0625	0.533333
730	2	6	10	90	15	0.520833	9.1125	13.6125	15.4875	5.7375	6.1125	8.7375	6.8625	7.9875	9.8625	6.4875	0	0	0	0	0	0	0.03875	0.08875	0.109583	0.00125	0.00541667	0.0345833	0.01375	0.02625	0.0470833	0.00958333	0.0625	0.0625	0.0625	0.0625	0.0625	0.0625	0.6
731	2	6	11	90	15	0.572917	8.42045	12.9205	14.7955	5.04545	5.42045	8.04545	6.17045	7.29545	9.17045	5.79545	6.92045	0	0	0	0	0	0.0310606	0.0810606	0.101894	0.00643939	0.00227273	0.0268939	0.00606061	0.0185606	0.0393939	0.00189394	0.0143939	0.0625	0.0625	0.0625	0.0625	0.0625	0.657374
732	2	6	12	90	15	0.625	7.78125	12.2812	14.1562	4.40625	4.78125	7.40625	5.53125	6.65625	8.53125	5.15625	6.28125	7.03125	0	0	0	0	0.0239583	0.0739583	0.0947917	0.0135417	0.009375	0.0197917	0.00104167	0.0114583	0.0322917	0.00520833	0.00729167	0.015625	0.0625	0.0625	0.0625	0.0625	0.702222
733	2	6	13	90	15	0.677083	7.15385	11.6538	13.5288	3.77885	4.15385	6.77885	4.90385	6.02885	7.90385	4.52885	5.65385	6.40385	7.52885	0	0	0	0.0169872	0.0669872	0.0878205	0.0205128	0.0163462	0.0128205	0.00801282	0.00448718	0.0253205	0.0121795	0.000320513	0.00865385	0.0211538	0.0625	0.0625	0.0625	0.739145
734	2	6	14	90	15	0.729167	6.375	10.875	12.75	3	3.375	6	4.125	5.25	7.125	3.75	4.875	5.625	6.75	10.125	0	0	0.00833333	0.0583333	0.0791667	0.0291667	0.025	0.00416667	0.0166667	0.00416667	0.0166667	0.0208333	0.00833333	0	0.0125	0.05	0.0625	0.0625	0.755556
735	2	6	15	90	15	0.78125	5.875	10.375	12.25	2.5	2.875	5.5	3.625	4.75	6.625	3.25	4.375	5.125	6.25	9.625	7	0	0.00277778	0.0527778	0.0736111	0.0347222	0.0305556	0.00138889	0.0222222	0.00972222	0.0111111	0.0263889	0.0138889	0.00555556	0.00694444	0.0444444	0.0152778	0.0625	0.779259
736	2	6	16	90	15	0.833333	5.625	10.125	12	2.25	2.625	5.25	3.375	4.5	6.375	3	4.125	4.875	6	9.375	6.75	3.75	0	0.05	0.0708333	0.0375	0.0333333	0.00416667	0.025	0.0125	0.00833333	0.0291667	0.0166667	0.00833333	0.00416667	0.0416667	0.0125	0.0208333	0.8
737	2	7	1	60	15	0.046875	60	0	0	0	0	0	0	0	0	0	0	0	0	0	0	0	0.9375	0.0625	0.0625	0.0625	0.0625	0.0625	0.0625	0.0625	0.0625	0.0625	0.0625	0.0625	0.0625	0.0625	0.0625	0.0625	0
738	2	7	2	60	15	0.09375	28.5	31.5	0	0	0	0	0	0	0	0	0	0	0	0	0	0	0.4125	0.4625	0.0625	0.0625	0.0625	0.0625	0.0625	0.0625	0.0625	0.0625	0.0625	0.0625	0.0625	0.0625	0.0625	0.0625	0.0666667
739	2	7	3	60	15	0.140625	17.5833	20.5833	21.8333	0	0	0	0	0	0	0	0	0	0	0	0	0	0.230556	0.280556	0.301389	0.0625	0.0625	0.0625	0.0625	0.0625	0.0625	0.0625	0.0625	0.0625	0.0625	0.0625	0.0625	0.0625	0.133333
740	2	7	4	60	15	0.1875	13.75	16.75	18	11.5	0	0	0	0	0	0	0	0	0	0	0	0	0.166667	0.216667	0.2375	0.129167	0.0625	0.0625	0.0625	0.0625	0.0625	0.0625	0.0625	0.0625	0.0625	0.0625	0.0625	0.0625	0.2
741	2	7	5	60	15	0.234375	11.4	14.4	15.65	9.15	9.4	0	0	0	0	0	0	0	0	0	0	0	0.1275	0.1775	0.198333	0.09	0.0941667	0.0625	0.0625	0.0625	0.0625	0.0625	0.0625	0.0625	0.0625	0.0625	0.0625	0.0625	0.266667
742	2	7	6	60	15	0.28125	9.54167	12.5417	13.7917	7.29167	7.54167	9.29167	0	0	0	0	0	0	0	0	0	0	0.0965278	0.146528	0.167361	0.0590278	0.0631944	0.0923611	0.0625	0.0625	0.0625	0.0625	0.0625	0.0625	0.0625	0.0625	0.0625	0.0625	0.333333
743	2	7	7	60	15	0.328125	8.39286	11.3929	12.6429	6.14286	6.39286	8.14286	6.89286	0	0	0	0	0	0	0	0	0	0.077381	0.127381	0.148214	0.039881	0.0440476	0.0732143	0.052381	0.0625	0.0625	0.0625	0.0625	0.0625	0.0625	0.0625	0.0625	0.0625	0.4
744	2	7	8	60	15	0.375	7.4375	10.4375	11.6875	5.1875	5.4375	7.1875	5.9375	6.6875	0	0	0	0	0	0	0	0	0.0614583	0.111458	0.132292	0.0239583	0.028125	0.0572917	0.0364583	0.0489583	0.0625	0.0625	0.0625	0.0625	0.0625	0.0625	0.0625	0.0625	0.466667
745	2	7	9	60	15	0.421875	6.55556	9.55556	10.8056	4.30556	4.55556	6.30556	5.05556	5.80556	7.05556	0	0	0	0	0	0	0	0.0467593	0.0967593	0.117593	0.00925926	0.0134259	0.0425926	0.0217593	0.0342593	0.0550926	0.0625	0.0625	0.0625	0.0625	0.0625	0.0625	0.0625	0.533333
746	2	7	10	60	15	0.46875	6.075	9.075	10.325	3.825	4.075	5.825	4.575	5.325	6.575	4.325	0	0	0	0	0	0	0.03875	0.08875	0.109583	0.00125	0.00541667	0.0345833	0.01375	0.02625	0.0470833	0.00958333	0.0625	0.0625	0.0625	0.0625	0.0625	0.0625	0.6
747	2	7	11	60	15	0.515625	5.61364	8.61364	9.86364	3.36364	3.61364	5.36364	4.11364	4.86364	6.11364	3.86364	4.61364	0	0	0	0	0	0.0310606	0.0810606	0.101894	0.00643939	0.00227273	0.0268939	0.00606061	0.0185606	0.0393939	0.00189394	0.0143939	0.0625	0.0625	0.0625	0.0625	0.0625	0.657374
748	2	7	12	60	15	0.5625	5.1875	8.1875	9.4375	2.9375	3.1875	4.9375	3.6875	4.4375	5.6875	3.4375	4.1875	4.6875	0	0	0	0	0.0239583	0.0739583	0.0947917	0.0135417	0.009375	0.0197917	0.00104167	0.0114583	0.0322917	0.00520833	0.00729167	0.015625	0.0625	0.0625	0.0625	0.0625	0.702222
749	2	7	13	60	15	0.609375	4.76923	7.76923	9.01923	2.51923	2.76923	4.51923	3.26923	4.01923	5.26923	3.01923	3.76923	4.26923	5.01923	0	0	0	0.0169872	0.0669872	0.0878205	0.0205128	0.0163462	0.0128205	0.00801282	0.00448718	0.0253205	0.0121795	0.000320513	0.00865385	0.0211538	0.0625	0.0625	0.0625	0.739145
750	2	7	14	60	15	0.65625	4.25	7.25	8.5	2	2.25	4	2.75	3.5	4.75	2.5	3.25	3.75	4.5	6.75	0	0	0.00833333	0.0583333	0.0791667	0.0291667	0.025	0.00416667	0.0166667	0.00416667	0.0166667	0.0208333	0.00833333	0	0.0125	0.05	0.0625	0.0625	0.755556
751	2	7	15	60	15	0.703125	3.91667	6.91667	8.16667	1.66667	1.91667	3.66667	2.41667	3.16667	4.41667	2.16667	2.91667	3.41667	4.16667	6.41667	4.66667	0	0.00277778	0.0527778	0.0736111	0.0347222	0.0305556	0.00138889	0.0222222	0.00972222	0.0111111	0.0263889	0.0138889	0.00555556	0.00694444	0.0444444	0.0152778	0.0625	0.779259
752	2	7	16	60	15	0.75	3.75	6.75	8	1.5	1.75	3.5	2.25	3	4.25	2	2.75	3.25	4	6.25	4.5	2.5	0	0.05	0.0708333	0.0375	0.0333333	0.00416667	0.025	0.0125	0.00833333	0.0291667	0.0166667	0.00833333	0.00416667	0.0416667	0.0125	0.0208333	0.8
753	2	8	1	30	15	0.03125	30	0	0	0	0	0	0	0	0	0	0	0	0	0	0	0	0.9375	0.0625	0.0625	0.0625	0.0625	0.0625	0.0625	0.0625	0.0625	0.0625	0.0625	0.0625	0.0625	0.0625	0.0625	0.0625	0
754	2	8	2	30	15	0.0625	14.25	15.75	0	0	0	0	0	0	0	0	0	0	0	0	0	0	0.4125	0.4625	0.0625	0.0625	0.0625	0.0625	0.0625	0.0625	0.0625	0.0625	0.0625	0.0625	0.0625	0.0625	0.0625	0.0625	0.0666667
755	2	8	3	30	15	0.09375	8.79167	10.2917	10.9167	0	0	0	0	0	0	0	0	0	0	0	0	0	0.230556	0.280556	0.301389	0.0625	0.0625	0.0625	0.0625	0.0625	0.0625	0.0625	0.0625	0.0625	0.0625	0.0625	0.0625	0.0625	0.133333
756	2	8	4	30	15	0.125	6.875	8.375	9	5.75	0	0	0	0	0	0	0	0	0	0	0	0	0.166667	0.216667	0.2375	0.129167	0.0625	0.0625	0.0625	0.0625	0.0625	0.0625	0.0625	0.0625	0.0625	0.0625	0.0625	0.0625	0.2
757	2	8	5	30	15	0.15625	5.7	7.2	7.825	4.575	4.7	0	0	0	0	0	0	0	0	0	0	0	0.1275	0.1775	0.198333	0.09	0.0941667	0.0625	0.0625	0.0625	0.0625	0.0625	0.0625	0.0625	0.0625	0.0625	0.0625	0.0625	0.266667
758	2	8	6	30	15	0.1875	4.77083	6.27083	6.89583	3.64583	3.77083	4.64583	0	0	0	0	0	0	0	0	0	0	0.0965278	0.146528	0.167361	0.0590278	0.0631944	0.0923611	0.0625	0.0625	0.0625	0.0625	0.0625	0.0625	0.0625	0.0625	0.0625	0.0625	0.333333
759	2	8	7	30	15	0.21875	4.19643	5.69643	6.32143	3.07143	3.19643	4.07143	3.44643	0	0	0	0	0	0	0	0	0	0.077381	0.127381	0.148214	0.039881	0.0440476	0.0732143	0.052381	0.0625	0.0625	0.0625	0.0625	0.0625	0.0625	0.0625	0.0625	0.0625	0.4
760	2	8	8	30	15	0.25	3.71875	5.21875	5.84375	2.59375	2.71875	3.59375	2.96875	3.34375	0	0	0	0	0	0	0	0	0.0614583	0.111458	0.132292	0.0239583	0.028125	0.0572917	0.0364583	0.0489583	0.0625	0.0625	0.0625	0.0625	0.0625	0.0625	0.0625	0.0625	0.466667
761	2	8	9	30	15	0.28125	3.27778	4.77778	5.40278	2.15278	2.27778	3.15278	2.52778	2.90278	3.52778	0	0	0	0	0	0	0	0.0467593	0.0967593	0.117593	0.00925926	0.0134259	0.0425926	0.0217593	0.0342593	0.0550926	0.0625	0.0625	0.0625	0.0625	0.0625	0.0625	0.0625	0.533333
762	2	8	10	30	15	0.3125	3.0375	4.5375	5.1625	1.9125	2.0375	2.9125	2.2875	2.6625	3.2875	2.1625	0	0	0	0	0	0	0.03875	0.08875	0.109583	0.00125	0.00541667	0.0345833	0.01375	0.02625	0.0470833	0.00958333	0.0625	0.0625	0.0625	0.0625	0.0625	0.0625	0.6
763	2	8	11	30	15	0.34375	2.80682	4.30682	4.93182	1.68182	1.80682	2.68182	2.05682	2.43182	3.05682	1.93182	2.30682	0	0	0	0	0	0.0310606	0.0810606	0.101894	0.00643939	0.00227273	0.0268939	0.00606061	0.0185606	0.0393939	0.00189394	0.0143939	0.0625	0.0625	0.0625	0.0625	0.0625	0.657374
764	2	8	12	30	15	0.375	2.59375	4.09375	4.71875	1.46875	1.59375	2.46875	1.84375	2.21875	2.84375	1.71875	2.09375	2.34375	0	0	0	0	0.0239583	0.0739583	0.0947917	0.0135417	0.009375	0.0197917	0.00104167	0.0114583	0.0322917	0.00520833	0.00729167	0.015625	0.0625	0.0625	0.0625	0.0625	0.702222
765	2	8	13	30	15	0.40625	2.38462	3.88462	4.50962	1.25962	1.38462	2.25962	1.63462	2.00962	2.63462	1.50962	1.88462	2.13462	2.50962	0	0	0	0.0169872	0.0669872	0.0878205	0.0205128	0.0163462	0.0128205	0.00801282	0.00448718	0.0253205	0.0121795	0.000320513	0.00865385	0.0211538	0.0625	0.0625	0.0625	0.739145
766	2	8	14	30	15	0.4375	2.125	3.625	4.25	1	1.125	2	1.375	1.75	2.375	1.25	1.625	1.875	2.25	3.375	0	0	0.00833333	0.0583333	0.0791667	0.0291667	0.025	0.00416667	0.0166667	0.00416667	0.0166667	0.0208333	0.00833333	0	0.0125	0.05	0.0625	0.0625	0.755556
767	2	8	15	30	15	0.46875	1.95833	3.45833	4.08333	0.833333	0.958333	1.83333	1.20833	1.58333	2.20833	1.08333	1.45833	1.70833	2.08333	3.20833	2.33333	0	0.00277778	0.0527778	0.0736111	0.0347222	0.0305556	0.00138889	0.0222222	0.00972222	0.0111111	0.0263889	0.0138889	0.00555556	0.00694444	0.0444444	0.0152778	0.0625	0.779259
768	2	8	16	30	15	0.5	1.875	3.375	4	0.75	0.875	1.75	1.125	1.5	2.125	1	1.375	1.625	2	3.125	2.25	1.25	0	0.05	0.0708333	0.0375	0.0333333	0.00416667	0.025	0.0125	0.00833333	0.0291667	0.0166667	0.00833333	0.00416667	0.0416667	0.0125	0.0208333	0.8
769	2	9	1	480	31	0.0584635	480	0	0	0	0	0	0	0	0	0	0	0	0	0	0	0	0.9375	0.0625	0.0625	0.0625	0.0625	0.0625	0.0625	0.0625	0.0625	0.0625	0.0625	0.0625	0.0625	0.0625	0.0625	0.0625	0
770	2	9	2	480	31	0.116927	228	252	0	0	0	0	0	0	0	0	0	0	0	0	0	0	0.4125	0.4625	0.0625	0.0625	0.0625	0.0625	0.0625	0.0625	0.0625	0.0625	0.0625	0.0625	0.0625	0.0625	0.0625	0.0625	0.0666667
771	2	9	3	480	31	0.175391	140.667	164.667	174.667	0	0	0	0	0	0	0	0	0	0	0	0	0	0.230556	0.280556	0.301389	0.0625	0.0625	0.0625	0.0625	0.0625	0.0625	0.0625	0.0625	0.0625	0.0625	0.0625	0.0625	0.0625	0.133333
772	2	9	4	480	31	0.233854	110	134	144	92	0	0	0	0	0	0	0	0	0	0	0	0	0.166667	0.216667	0.2375	0.129167	0.0625	0.0625	0.0625	0.0625	0.0625	0.0625	0.0625	0.0625	0.0625	0.0625	0.0625	0.0625	0.2
773	2	9	5	480	31	0.292318	91.2	115.2	125.2	73.2	75.2	0	0	0	0	0	0	0	0	0	0	0	0.1275	0.1775	0.198333	0.09	0.0941667	0.0625	0.0625	0.0625	0.0625	0.0625	0.0625	0.0625	0.0625	0.0625	0.0625	0.0625	0.266667
774	2	9	6	480	31	0.350781	76.3333	100.333	110.333	58.3333	60.3333	74.3333	0	0	0	0	0	0	0	0	0	0	0.0965278	0.146528	0.167361	0.0590278	0.0631944	0.0923611	0.0625	0.0625	0.0625	0.0625	0.0625	0.0625	0.0625	0.0625	0.0625	0.0625	0.333333
775	2	9	7	480	31	0.409245	67.1429	91.1429	101.143	49.1429	51.1429	65.1429	55.1429	0	0	0	0	0	0	0	0	0	0.077381	0.127381	0.148214	0.039881	0.0440476	0.0732143	0.052381	0.0625	0.0625	0.0625	0.0625	0.0625	0.0625	0.0625	0.0625	0.0625	0.4
776	2	9	8	480	31	0.467708	59.5	83.5	93.5	41.5	43.5	57.5	47.5	53.5	0	0	0	0	0	0	0	0	0.0614583	0.111458	0.132292	0.0239583	0.028125	0.0572917	0.0364583	0.0489583	0.0625	0.0625	0.0625	0.0625	0.0625	0.0625	0.0625	0.0625	0.466667
777	2	9	9	480	31	0.526172	52.4444	76.4444	86.4444	34.4444	36.4444	50.4444	40.4444	46.4444	56.4444	0	0	0	0	0	0	0	0.0467593	0.0967593	0.117593	0.00925926	0.0134259	0.0425926	0.0217593	0.0342593	0.0550926	0.0625	0.0625	0.0625	0.0625	0.0625	0.0625	0.0625	0.533333
778	2	9	10	480	31	0.584635	48.6	72.6	82.6	30.6	32.6	46.6	36.6	42.6	52.6	34.6	0	0	0	0	0	0	0.03875	0.08875	0.109583	0.00125	0.00541667	0.0345833	0.01375	0.02625	0.0470833	0.00958333	0.0625	0.0625	0.0625	0.0625	0.0625	0.0625	0.6
779	2	9	11	480	31	0.643099	44.9091	68.9091	78.9091	26.9091	28.9091	42.9091	32.9091	38.9091	48.9091	30.9091	36.9091	0	0	0	0	0	0.0310606	0.0810606	0.101894	0.00643939	0.00227273	0.0268939	0.00606061	0.0185606	0.0393939	0.00189394	0.0143939	0.0625	0.0625	0.0625	0.0625	0.0625	0.657374
780	2	9	12	480	31	0.701562	41.5	65.5	75.5	23.5	25.5	39.5	29.5	35.5	45.5	27.5	33.5	37.5	0	0	0	0	0.0239583	0.0739583	0.0947917	0.0135417	0.009375	0.0197917	0.00104167	0.0114583	0.0322917	0.00520833	0.00729167	0.015625	0.0625	0.0625	0.0625	0.0625	0.702222
781	2	9	13	480	31	0.760026	38.1538	62.1538	72.1538	20.1538	22.1538	36.1538	26.1538	32.1538	42.1538	24.1538	30.1538	34.1538	40.1538	0	0	0	0.0169872	0.0669872	0.0878205	0.0205128	0.0163462	0.0128205	0.00801282	0.00448718	0.0253205	0.0121795	0.000320513	0.00865385	0.0211538	0.0625	0.0625	0.0625	0.739145
782	2	9	14	480	31	0.81849	34	58	68	16	18	32	22	28	38	20	26	30	36	54	0	0	0.00833333	0.0583333	0.0791667	0.0291667	0.025	0.00416667	0.0166667	0.00416667	0.0166667	0.0208333	0.00833333	0	0.0125	0.05	0.0625	0.0625	0.755556
783	2	9	15	480	31	0.876953	31.3333	55.3333	65.3333	13.3333	15.3333	29.3333	19.3333	25.3333	35.3333	17.3333	23.3333	27.3333	33.3333	51.3333	37.3333	0	0.00277778	0.0527778	0.0736111	0.0347222	0.0305556	0.00138889	0.0222222	0.00972222	0.0111111	0.0263889	0.0138889	0.00555556	0.00694444	0.0444444	0.0152778	0.0625	0.779259
784	2	9	16	480	31	0.935417	30	54	64	12	14	28	18	24	34	16	22	26	32	50	36	20	0	0.05	0.0708333	0.0375	0.0333333	0.00416667	0.025	0.0125	0.00833333	0.0291667	0.0166667	0.00833333	0.00416667	0.0416667	0.0125	0.0208333	0.8
785	2	10	1	240	31	0.0544271	240	0	0	0	0	0	0	0	0	0	0	0	0	0	0	0	0.9375	0.0625	0.0625	0.0625	0.0625	0.0625	0.0625	0.0625	0.0625	0.0625	0.0625	0.0625	0.0625	0.0625	0.0625	0.0625	0
786	2	10	2	240	31	0.108854	114	126	0	0	0	0	0	0	0	0	0	0	0	0	0	0	0.4125	0.4625	0.0625	0.0625	0.0625	0.0625	0.0625	0.0625	0.0625	0.0625	0.0625	0.0625	0.0625	0.0625	0.0625	0.0625	0.0666667
787	2	10	3	240	31	0.163281	70.3333	82.3333	87.3333	0	0	0	0	0	0	0	0	0	0	0	0	0	0.230556	0.280556	0.301389	0.0625	0.0625	0.0625	0.0625	0.0625	0.0625	0.0625	0.0625	0.0625	0.0625	0.0625	0.0625	0.0625	0.133333
788	2	10	4	240	31	0.217708	55	67	72	46	0	0	0	0	0	0	0	0	0	0	0	0	0.166667	0.216667	0.2375	0.129167	0.0625	0.0625	0.0625	0.0625	0.0625	0.0625	0.0625	0.0625	0.0625	0.0625	0.0625	0.0625	0.2
789	2	10	5	240	31	0.272135	45.6	57.6	62.6	36.6	37.6	0	0	0	0	0	0	0	0	0	0	0	0.1275	0.1775	0.198333	0.09	0.0941667	0.0625	0.0625	0.0625	0.0625	0.0625	0.0625	0.0625	0.0625	0.0625	0.0625	0.0625	0.266667
790	2	10	6	240	31	0.326562	38.1667	50.1667	55.1667	29.1667	30.1667	37.1667	0	0	0	0	0	0	0	0	0	0	0.0965278	0.146528	0.167361	0.0590278	0.0631944	0.0923611	0.0625	0.0625	0.0625	0.0625	0.0625	0.0625	0.0625	0.0625	0.0625	0.0625	0.333333
791	2	10	7	240	31	0.38099	33.5714	45.5714	50.5714	24.5714	25.5714	32.5714	27.5714	0	0	0	0	0	0	0	0	0	0.077381	0.127381	0.148214	0.039881	0.0440476	0.0732143	0.052381	0.0625	0.0625	0.0625	0.0625	0.0625	0.0625	0.0625	0.0625	0.0625	0.4
792	2	10	8	240	31	0.435417	29.75	41.75	46.75	20.75	21.75	28.75	23.75	26.75	0	0	0	0	0	0	0	0	0.0614583	0.111458	0.132292	0.0239583	0.028125	0.0572917	0.0364583	0.0489583	0.0625	0.0625	0.0625	0.0625	0.0625	0.0625	0.0625	0.0625	0.466667
793	2	10	9	240	31	0.489844	26.2222	38.2222	43.2222	17.2222	18.2222	25.2222	20.2222	23.2222	28.2222	0	0	0	0	0	0	0	0.0467593	0.0967593	0.117593	0.00925926	0.0134259	0.0425926	0.0217593	0.0342593	0.0550926	0.0625	0.0625	0.0625	0.0625	0.0625	0.0625	0.0625	0.533333
794	2	10	10	240	31	0.544271	24.3	36.3	41.3	15.3	16.3	23.3	18.3	21.3	26.3	17.3	0	0	0	0	0	0	0.03875	0.08875	0.109583	0.00125	0.00541667	0.0345833	0.01375	0.02625	0.0470833	0.00958333	0.0625	0.0625	0.0625	0.0625	0.0625	0.0625	0.6
795	2	10	11	240	31	0.598698	22.4545	34.4545	39.4545	13.4545	14.4545	21.4545	16.4545	19.4545	24.4545	15.4545	18.4545	0	0	0	0	0	0.0310606	0.0810606	0.101894	0.00643939	0.00227273	0.0268939	0.00606061	0.0185606	0.0393939	0.00189394	0.0143939	0.0625	0.0625	0.0625	0.0625	0.0625	0.657374
796	2	10	12	240	31	0.653125	20.75	32.75	37.75	11.75	12.75	19.75	14.75	17.75	22.75	13.75	16.75	18.75	0	0	0	0	0.0239583	0.0739583	0.0947917	0.0135417	0.009375	0.0197917	0.00104167	0.0114583	0.0322917	0.00520833	0.00729167	0.015625	0.0625	0.0625	0.0625	0.0625	0.702222
797	2	10	13	240	31	0.707552	19.0769	31.0769	36.0769	10.0769	11.0769	18.0769	13.0769	16.0769	21.0769	12.0769	15.0769	17.0769	20.0769	0	0	0	0.0169872	0.0669872	0.0878205	0.0205128	0.0163462	0.0128205	0.00801282	0.00448718	0.0253205	0.0121795	0.000320513	0.00865385	0.0211538	0.0625	0.0625	0.0625	0.739145
798	2	10	14	240	31	0.761979	17	29	34	8	9	16	11	14	19	10	13	15	18	27	0	0	0.00833333	0.0583333	0.0791667	0.0291667	0.025	0.00416667	0.0166667	0.00416667	0.0166667	0.0208333	0.00833333	0	0.0125	0.05	0.0625	0.0625	0.755556
799	2	10	15	240	31	0.816406	15.6667	27.6667	32.6667	6.66667	7.66667	14.6667	9.66667	12.6667	17.6667	8.66667	11.6667	13.6667	16.6667	25.6667	18.6667	0	0.00277778	0.0527778	0.0736111	0.0347222	0.0305556	0.00138889	0.0222222	0.00972222	0.0111111	0.0263889	0.0138889	0.00555556	0.00694444	0.0444444	0.0152778	0.0625	0.779259
800	2	10	16	240	31	0.870833	15	27	32	6	7	14	9	12	17	8	11	13	16	25	18	10	0	0.05	0.0708333	0.0375	0.0333333	0.00416667	0.025	0.0125	0.00833333	0.0291667	0.0166667	0.00833333	0.00416667	0.0416667	0.0125	0.0208333	0.8
801	2	11	1	210	31	0.0532738	210	0	0	0	0	0	0	0	0	0	0	0	0	0	0	0	0.9375	0.0625	0.0625	0.0625	0.0625	0.0625	0.0625	0.0625	0.0625	0.0625	0.0625	0.0625	0.0625	0.0625	0.0625	0.0625	0
802	2	11	2	210	31	0.106548	99.75	110.25	0	0	0	0	0	0	0	0	0	0	0	0	0	0	0.4125	0.4625	0.0625	0.0625	0.0625	0.0625	0.0625	0.0625	0.0625	0.0625	0.0625	0.0625	0.0625	0.0625	0.0625	0.0625	0.0666667
803	2	11	3	210	31	0.159821	61.5417	72.0417	76.4167	0	0	0	0	0	0	0	0	0	0	0	0	0	0.230556	0.280556	0.301389	0.0625	0.0625	0.0625	0.0625	0.0625	0.0625	0.0625	0.0625	0.0625	0.0625	0.0625	0.0625	0.0625	0.133333
804	2	11	4	210	31	0.213095	48.125	58.625	63	40.25	0	0	0	0	0	0	0	0	0	0	0	0	0.166667	0.216667	0.2375	0.129167	0.0625	0.0625	0.0625	0.0625	0.0625	0.0625	0.0625	0.0625	0.0625	0.0625	0.0625	0.0625	0.2
805	2	11	5	210	31	0.266369	39.9	50.4	54.775	32.025	32.9	0	0	0	0	0	0	0	0	0	0	0	0.1275	0.1775	0.198333	0.09	0.0941667	0.0625	0.0625	0.0625	0.0625	0.0625	0.0625	0.0625	0.0625	0.0625	0.0625	0.0625	0.266667
806	2	11	6	210	31	0.319643	33.3958	43.8958	48.2708	25.5208	26.3958	32.5208	0	0	0	0	0	0	0	0	0	0	0.0965278	0.146528	0.167361	0.0590278	0.0631944	0.0923611	0.0625	0.0625	0.0625	0.0625	0.0625	0.0625	0.0625	0.0625	0.0625	0.0625	0.333333
807	2	11	7	210	31	0.372917	29.375	39.875	44.25	21.5	22.375	28.5	24.125	0	0	0	0	0	0	0	0	0	0.077381	0.127381	0.148214	0.039881	0.0440476	0.0732143	0.052381	0.0625	0.0625	0.0625	0.0625	0.0625	0.0625	0.0625	0.0625	0.0625	0.4
808	2	11	8	210	31	0.42619	26.0312	36.5312	40.9063	18.1562	19.0312	25.1562	20.7812	23.4062	0	0	0	0	0	0	0	0	0.0614583	0.111458	0.132292	0.0239583	0.028125	0.0572917	0.0364583	0.0489583	0.0625	0.0625	0.0625	0.0625	0.0625	0.0625	0.0625	0.0625	0.466667
809	2	11	9	210	31	0.479464	22.9444	33.4444	37.8194	15.0694	15.9444	22.0694	17.6944	20.3194	24.6944	0	0	0	0	0	0	0	0.0467593	0.0967593	0.117593	0.00925926	0.0134259	0.0425926	0.0217593	0.0342593	0.0550926	0.0625	0.0625	0.0625	0.0625	0.0625	0.0625	0.0625	0.533333
810	2	11	10	210	31	0.532738	21.2625	31.7625	36.1375	13.3875	14.2625	20.3875	16.0125	18.6375	23.0125	15.1375	0	0	0	0	0	0	0.03875	0.08875	0.109583	0.00125	0.00541667	0.0345833	0.01375	0.02625	0.0470833	0.00958333	0.0625	0.0625	0.0625	0.0625	0.0625	0.0625	0.6
811	2	11	11	210	31	0.586012	19.6477	30.1477	34.5227	11.7727	12.6477	18.7727	14.3977	17.0227	21.3977	13.5227	16.1477	0	0	0	0	0	0.0310606	0.0810606	0.101894	0.00643939	0.00227273	0.0268939	0.00606061	0.0185606	0.0393939	0.00189394	0.0143939	0.0625	0.0625	0.0625	0.0625	0.0625	0.657374
812	2	11	12	210	31	0.639286	18.1562	28.6562	33.0312	10.2812	11.1562	17.2812	12.9062	15.5312	19.9062	12.0312	14.6562	16.4062	0	0	0	0	0.0239583	0.0739583	0.0947917	0.0135417	0.009375	0.0197917	0.00104167	0.0114583	0.0322917	0.00520833	0.00729167	0.015625	0.0625	0.0625	0.0625	0.0625	0.702222
813	2	11	13	210	31	0.69256	16.6923	27.1923	31.5673	8.81731	9.69231	15.8173	11.4423	14.0673	18.4423	10.5673	13.1923	14.9423	17.5673	0	0	0	0.0169872	0.0669872	0.0878205	0.0205128	0.0163462	0.0128205	0.00801282	0.00448718	0.0253205	0.0121795	0.000320513	0.00865385	0.0211538	0.0625	0.0625	0.0625	0.739145
814	2	11	14	210	31	0.745833	14.875	25.375	29.75	7	7.875	14	9.625	12.25	16.625	8.75	11.375	13.125	15.75	23.625	0	0	0.00833333	0.0583333	0.0791667	0.0291667	0.025	0.00416667	0.0166667	0.00416667	0.0166667	0.0208333	0.00833333	0	0.0125	0.05	0.0625	0.0625	0.755556
815	2	11	15	210	31	0.799107	13.7083	24.2083	28.5833	5.83333	6.70833	12.8333	8.45833	11.0833	15.4583	7.58333	10.2083	11.9583	14.5833	22.4583	16.3333	0	0.00277778	0.0527778	0.0736111	0.0347222	0.0305556	0.00138889	0.0222222	0.00972222	0.0111111	0.0263889	0.0138889	0.00555556	0.00694444	0.0444444	0.0152778	0.0625	0.779259
816	2	11	16	210	31	0.852381	13.125	23.625	28	5.25	6.125	12.25	7.875	10.5	14.875	7	9.625	11.375	14	21.875	15.75	8.75	0	0.05	0.0708333	0.0375	0.0333333	0.00416667	0.025	0.0125	0.00833333	0.0291667	0.0166667	0.00833333	0.00416667	0.0416667	0.0125	0.0208333	0.8
817	2	12	1	180	31	0.0517361	180	0	0	0	0	0	0	0	0	0	0	0	0	0	0	0	0.9375	0.0625	0.0625	0.0625	0.0625	0.0625	0.0625	0.0625	0.0625	0.0625	0.0625	0.0625	0.0625	0.0625	0.0625	0.0625	0
818	2	12	2	180	31	0.103472	85.5	94.5	0	0	0	0	0	0	0	0	0	0	0	0	0	0	0.4125	0.4625	0.0625	0.0625	0.0625	0.0625	0.0625	0.0625	0.0625	0.0625	0.0625	0.0625	0.0625	0.0625	0.0625	0.0625	0.0666667
819	2	12	3	180	31	0.155208	52.75	61.75	65.5	0	0	0	0	0	0	0	0	0	0	0	0	0	0.230556	0.280556	0.301389	0.0625	0.0625	0.0625	0.0625	0.0625	0.0625	0.0625	0.0625	0.0625	0.0625	0.0625	0.0625	0.0625	0.133333
820	2	12	4	180	31	0.206944	41.25	50.25	54	34.5	0	0	0	0	0	0	0	0	0	0	0	0	0.166667	0.216667	0.2375	0.129167	0.0625	0.0625	0.0625	0.0625	0.0625	0.0625	0.0625	0.0625	0.0625	0.0625	0.0625	0.0625	0.2
821	2	12	5	180	31	0.258681	34.2	43.2	46.95	27.45	28.2	0	0	0	0	0	0	0	0	0	0	0	0.1275	0.1775	0.198333	0.09	0.0941667	0.0625	0.0625	0.0625	0.0625	0.0625	0.0625	0.0625	0.0625	0.0625	0.0625	0.0625	0.266667
822	2	12	6	180	31	0.310417	28.625	37.625	41.375	21.875	22.625	27.875	0	0	0	0	0	0	0	0	0	0	0.0965278	0.146528	0.167361	0.0590278	0.0631944	0.0923611	0.0625	0.0625	0.0625	0.0625	0.0625	0.0625	0.0625	0.0625	0.0625	0.0625	0.333333
823	2	12	7	180	31	0.362153	25.1786	34.1786	37.9286	18.4286	19.1786	24.4286	20.6786	0	0	0	0	0	0	0	0	0	0.077381	0.127381	0.148214	0.039881	0.0440476	0.0732143	0.052381	0.0625	0.0625	0.0625	0.0625	0.0625	0.0625	0.0625	0.0625	0.0625	0.4
824	2	12	8	180	31	0.413889	22.3125	31.3125	35.0625	15.5625	16.3125	21.5625	17.8125	20.0625	0	0	0	0	0	0	0	0	0.0614583	0.111458	0.132292	0.0239583	0.028125	0.0572917	0.0364583	0.0489583	0.0625	0.0625	0.0625	0.0625	0.0625	0.0625	0.0625	0.0625	0.466667
825	2	12	9	180	31	0.465625	19.6667	28.6667	32.4167	12.9167	13.6667	18.9167	15.1667	17.4167	21.1667	0	0	0	0	0	0	0	0.0467593	0.0967593	0.117593	0.00925926	0.0134259	0.0425926	0.0217593	0.0342593	0.0550926	0.0625	0.0625	0.0625	0.0625	0.0625	0.0625	0.0625	0.533333
826	2	12	10	180	31	0.517361	18.225	27.225	30.975	11.475	12.225	17.475	13.725	15.975	19.725	12.975	0	0	0	0	0	0	0.03875	0.08875	0.109583	0.00125	0.00541667	0.0345833	0.01375	0.02625	0.0470833	0.00958333	0.0625	0.0625	0.0625	0.0625	0.0625	0.0625	0.6
827	2	12	11	180	31	0.569097	16.8409	25.8409	29.5909	10.0909	10.8409	16.0909	12.3409	14.5909	18.3409	11.5909	13.8409	0	0	0	0	0	0.0310606	0.0810606	0.101894	0.00643939	0.00227273	0.0268939	0.00606061	0.0185606	0.0393939	0.00189394	0.0143939	0.0625	0.0625	0.0625	0.0625	0.0625	0.657374
828	2	12	12	180	31	0.620833	15.5625	24.5625	28.3125	8.8125	9.5625	14.8125	11.0625	13.3125	17.0625	10.3125	12.5625	14.0625	0	0	0	0	0.0239583	0.0739583	0.0947917	0.0135417	0.009375	0.0197917	0.00104167	0.0114583	0.0322917	0.00520833	0.00729167	0.015625	0.0625	0.0625	0.0625	0.0625	0.702222
829	2	12	13	180	31	0.672569	14.3077	23.3077	27.0577	7.55769	8.30769	13.5577	9.80769	12.0577	15.8077	9.05769	11.3077	12.8077	15.0577	0	0	0	0.0169872	0.0669872	0.0878205	0.0205128	0.0163462	0.0128205	0.00801282	0.00448718	0.0253205	0.0121795	0.000320513	0.00865385	0.0211538	0.0625	0.0625	0.0625	0.739145
830	2	12	14	180	31	0.724306	12.75	21.75	25.5	6	6.75	12	8.25	10.5	14.25	7.5	9.75	11.25	13.5	20.25	0	0	0.00833333	0.0583333	0.0791667	0.0291667	0.025	0.00416667	0.0166667	0.00416667	0.0166667	0.0208333	0.00833333	0	0.0125	0.05	0.0625	0.0625	0.755556
831	2	12	15	180	31	0.776042	11.75	20.75	24.5	5	5.75	11	7.25	9.5	13.25	6.5	8.75	10.25	12.5	19.25	14	0	0.00277778	0.0527778	0.0736111	0.0347222	0.0305556	0.00138889	0.0222222	0.00972222	0.0111111	0.0263889	0.0138889	0.00555556	0.00694444	0.0444444	0.0152778	0.0625	0.779259
832	2	12	16	180	31	0.827778	11.25	20.25	24	4.5	5.25	10.5	6.75	9	12.75	6	8.25	9.75	12	18.75	13.5	7.5	0	0.05	0.0708333	0.0375	0.0333333	0.00416667	0.025	0.0125	0.00833333	0.0291667	0.0166667	0.00833333	0.00416667	0.0416667	0.0125	0.0208333	0.8
833	2	13	1	120	31	0.0463542	120	0	0	0	0	0	0	0	0	0	0	0	0	0	0	0	0.9375	0.0625	0.0625	0.0625	0.0625	0.0625	0.0625	0.0625	0.0625	0.0625	0.0625	0.0625	0.0625	0.0625	0.0625	0.0625	0
834	2	13	2	120	31	0.0927083	57	63	0	0	0	0	0	0	0	0	0	0	0	0	0	0	0.4125	0.4625	0.0625	0.0625	0.0625	0.0625	0.0625	0.0625	0.0625	0.0625	0.0625	0.0625	0.0625	0.0625	0.0625	0.0625	0.0666667
835	2	13	3	120	31	0.139063	35.1667	41.1667	43.6667	0	0	0	0	0	0	0	0	0	0	0	0	0	0.230556	0.280556	0.301389	0.0625	0.0625	0.0625	0.0625	0.0625	0.0625	0.0625	0.0625	0.0625	0.0625	0.0625	0.0625	0.0625	0.133333
836	2	13	4	120	31	0.185417	27.5	33.5	36	23	0	0	0	0	0	0	0	0	0	0	0	0	0.166667	0.216667	0.2375	0.129167	0.0625	0.0625	0.0625	0.0625	0.0625	0.0625	0.0625	0.0625	0.0625	0.0625	0.0625	0.0625	0.2
837	2	13	5	120	31	0.231771	22.8	28.8	31.3	18.3	18.8	0	0	0	0	0	0	0	0	0	0	0	0.1275	0.1775	0.198333	0.09	0.0941667	0.0625	0.0625	0.0625	0.0625	0.0625	0.0625	0.0625	0.0625	0.0625	0.0625	0.0625	0.266667
838	2	13	6	120	31	0.278125	19.0833	25.0833	27.5833	14.5833	15.0833	18.5833	0	0	0	0	0	0	0	0	0	0	0.0965278	0.146528	0.167361	0.0590278	0.0631944	0.0923611	0.0625	0.0625	0.0625	0.0625	0.0625	0.0625	0.0625	0.0625	0.0625	0.0625	0.333333
839	2	13	7	120	31	0.324479	16.7857	22.7857	25.2857	12.2857	12.7857	16.2857	13.7857	0	0	0	0	0	0	0	0	0	0.077381	0.127381	0.148214	0.039881	0.0440476	0.0732143	0.052381	0.0625	0.0625	0.0625	0.0625	0.0625	0.0625	0.0625	0.0625	0.0625	0.4
840	2	13	8	120	31	0.370833	14.875	20.875	23.375	10.375	10.875	14.375	11.875	13.375	0	0	0	0	0	0	0	0	0.0614583	0.111458	0.132292	0.0239583	0.028125	0.0572917	0.0364583	0.0489583	0.0625	0.0625	0.0625	0.0625	0.0625	0.0625	0.0625	0.0625	0.466667
841	2	13	9	120	31	0.417188	13.1111	19.1111	21.6111	8.61111	9.11111	12.6111	10.1111	11.6111	14.1111	0	0	0	0	0	0	0	0.0467593	0.0967593	0.117593	0.00925926	0.0134259	0.0425926	0.0217593	0.0342593	0.0550926	0.0625	0.0625	0.0625	0.0625	0.0625	0.0625	0.0625	0.533333
842	2	13	10	120	31	0.463542	12.15	18.15	20.65	7.65	8.15	11.65	9.15	10.65	13.15	8.65	0	0	0	0	0	0	0.03875	0.08875	0.109583	0.00125	0.00541667	0.0345833	0.01375	0.02625	0.0470833	0.00958333	0.0625	0.0625	0.0625	0.0625	0.0625	0.0625	0.6
843	2	13	11	120	31	0.509896	11.2273	17.2273	19.7273	6.72727	7.22727	10.7273	8.22727	9.72727	12.2273	7.72727	9.22727	0	0	0	0	0	0.0310606	0.0810606	0.101894	0.00643939	0.00227273	0.0268939	0.00606061	0.0185606	0.0393939	0.00189394	0.0143939	0.0625	0.0625	0.0625	0.0625	0.0625	0.657374
844	2	13	12	120	31	0.55625	10.375	16.375	18.875	5.875	6.375	9.875	7.375	8.875	11.375	6.875	8.375	9.375	0	0	0	0	0.0239583	0.0739583	0.0947917	0.0135417	0.009375	0.0197917	0.00104167	0.0114583	0.0322917	0.00520833	0.00729167	0.015625	0.0625	0.0625	0.0625	0.0625	0.702222
845	2	13	13	120	31	0.602604	9.53846	15.5385	18.0385	5.03846	5.53846	9.03846	6.53846	8.03846	10.5385	6.03846	7.53846	8.53846	10.0385	0	0	0	0.0169872	0.0669872	0.0878205	0.0205128	0.0163462	0.0128205	0.00801282	0.00448718	0.0253205	0.0121795	0.000320513	0.00865385	0.0211538	0.0625	0.0625	0.0625	0.739145
846	2	13	14	120	31	0.648958	8.5	14.5	17	4	4.5	8	5.5	7	9.5	5	6.5	7.5	9	13.5	0	0	0.00833333	0.0583333	0.0791667	0.0291667	0.025	0.00416667	0.0166667	0.00416667	0.0166667	0.0208333	0.00833333	0	0.0125	0.05	0.0625	0.0625	0.755556
847	2	13	15	120	31	0.695312	7.83333	13.8333	16.3333	3.33333	3.83333	7.33333	4.83333	6.33333	8.83333	4.33333	5.83333	6.83333	8.33333	12.8333	9.33333	0	0.00277778	0.0527778	0.0736111	0.0347222	0.0305556	0.00138889	0.0222222	0.00972222	0.0111111	0.0263889	0.0138889	0.00555556	0.00694444	0.0444444	0.0152778	0.0625	0.779259
848	2	13	16	120	31	0.741667	7.5	13.5	16	3	3.5	7	4.5	6	8.5	4	5.5	6.5	8	12.5	9	5	0	0.05	0.0708333	0.0375	0.0333333	0.00416667	0.025	0.0125	0.00833333	0.0291667	0.0166667	0.00833333	0.00416667	0.0416667	0.0125	0.0208333	0.8
849	2	14	1	90	31	0.0409722	90	0	0	0	0	0	0	0	0	0	0	0	0	0	0	0	0.9375	0.0625	0.0625	0.0625	0.0625	0.0625	0.0625	0.0625	0.0625	0.0625	0.0625	0.0625	0.0625	0.0625	0.0625	0.0625	0
850	2	14	2	90	31	0.0819444	42.75	47.25	0	0	0	0	0	0	0	0	0	0	0	0	0	0	0.4125	0.4625	0.0625	0.0625	0.0625	0.0625	0.0625	0.0625	0.0625	0.0625	0.0625	0.0625	0.0625	0.0625	0.0625	0.0625	0.0666667
851	2	14	3	90	31	0.122917	26.375	30.875	32.75	0	0	0	0	0	0	0	0	0	0	0	0	0	0.230556	0.280556	0.301389	0.0625	0.0625	0.0625	0.0625	0.0625	0.0625	0.0625	0.0625	0.0625	0.0625	0.0625	0.0625	0.0625	0.133333
852	2	14	4	90	31	0.163889	20.625	25.125	27	17.25	0	0	0	0	0	0	0	0	0	0	0	0	0.166667	0.216667	0.2375	0.129167	0.0625	0.0625	0.0625	0.0625	0.0625	0.0625	0.0625	0.0625	0.0625	0.0625	0.0625	0.0625	0.2
853	2	14	5	90	31	0.204861	17.1	21.6	23.475	13.725	14.1	0	0	0	0	0	0	0	0	0	0	0	0.1275	0.1775	0.198333	0.09	0.0941667	0.0625	0.0625	0.0625	0.0625	0.0625	0.0625	0.0625	0.0625	0.0625	0.0625	0.0625	0.266667
854	2	14	6	90	31	0.245833	14.3125	18.8125	20.6875	10.9375	11.3125	13.9375	0	0	0	0	0	0	0	0	0	0	0.0965278	0.146528	0.167361	0.0590278	0.0631944	0.0923611	0.0625	0.0625	0.0625	0.0625	0.0625	0.0625	0.0625	0.0625	0.0625	0.0625	0.333333
855	2	14	7	90	31	0.286806	12.5893	17.0893	18.9643	9.21429	9.58929	12.2143	10.3393	0	0	0	0	0	0	0	0	0	0.077381	0.127381	0.148214	0.039881	0.0440476	0.0732143	0.052381	0.0625	0.0625	0.0625	0.0625	0.0625	0.0625	0.0625	0.0625	0.0625	0.4
856	2	14	8	90	31	0.327778	11.1562	15.6562	17.5312	7.78125	8.15625	10.7812	8.90625	10.0312	0	0	0	0	0	0	0	0	0.0614583	0.111458	0.132292	0.0239583	0.028125	0.0572917	0.0364583	0.0489583	0.0625	0.0625	0.0625	0.0625	0.0625	0.0625	0.0625	0.0625	0.466667
857	2	14	9	90	31	0.36875	9.83333	14.3333	16.2083	6.45833	6.83333	9.45833	7.58333	8.70833	10.5833	0	0	0	0	0	0	0	0.0467593	0.0967593	0.117593	0.00925926	0.0134259	0.0425926	0.0217593	0.0342593	0.0550926	0.0625	0.0625	0.0625	0.0625	0.0625	0.0625	0.0625	0.533333
858	2	14	10	90	31	0.409722	9.1125	13.6125	15.4875	5.7375	6.1125	8.7375	6.8625	7.9875	9.8625	6.4875	0	0	0	0	0	0	0.03875	0.08875	0.109583	0.00125	0.00541667	0.0345833	0.01375	0.02625	0.0470833	0.00958333	0.0625	0.0625	0.0625	0.0625	0.0625	0.0625	0.6
859	2	14	11	90	31	0.450694	8.42045	12.9205	14.7955	5.04545	5.42045	8.04545	6.17045	7.29545	9.17045	5.79545	6.92045	0	0	0	0	0	0.0310606	0.0810606	0.101894	0.00643939	0.00227273	0.0268939	0.00606061	0.0185606	0.0393939	0.00189394	0.0143939	0.0625	0.0625	0.0625	0.0625	0.0625	0.657374
860	2	14	12	90	31	0.491667	7.78125	12.2812	14.1562	4.40625	4.78125	7.40625	5.53125	6.65625	8.53125	5.15625	6.28125	7.03125	0	0	0	0	0.0239583	0.0739583	0.0947917	0.0135417	0.009375	0.0197917	0.00104167	0.0114583	0.0322917	0.00520833	0.00729167	0.015625	0.0625	0.0625	0.0625	0.0625	0.702222
861	2	14	13	90	31	0.532639	7.15385	11.6538	13.5288	3.77885	4.15385	6.77885	4.90385	6.02885	7.90385	4.52885	5.65385	6.40385	7.52885	0	0	0	0.0169872	0.0669872	0.0878205	0.0205128	0.0163462	0.0128205	0.00801282	0.00448718	0.0253205	0.0121795	0.000320513	0.00865385	0.0211538	0.0625	0.0625	0.0625	0.739145
862	2	14	14	90	31	0.573611	6.375	10.875	12.75	3	3.375	6	4.125	5.25	7.125	3.75	4.875	5.625	6.75	10.125	0	0	0.00833333	0.0583333	0.0791667	0.0291667	0.025	0.00416667	0.0166667	0.00416667	0.0166667	0.0208333	0.00833333	0	0.0125	0.05	0.0625	0.0625	0.755556
863	2	14	15	90	31	0.614583	5.875	10.375	12.25	2.5	2.875	5.5	3.625	4.75	6.625	3.25	4.375	5.125	6.25	9.625	7	0	0.00277778	0.0527778	0.0736111	0.0347222	0.0305556	0.00138889	0.0222222	0.00972222	0.0111111	0.0263889	0.0138889	0.00555556	0.00694444	0.0444444	0.0152778	0.0625	0.779259
864	2	14	16	90	31	0.655556	5.625	10.125	12	2.25	2.625	5.25	3.375	4.5	6.375	3	4.125	4.875	6	9.375	6.75	3.75	0	0.05	0.0708333	0.0375	0.0333333	0.00416667	0.025	0.0125	0.00833333	0.0291667	0.0166667	0.00833333	0.00416667	0.0416667	0.0125	0.0208333	0.8
865	2	15	1	60	31	0.0302083	60	0	0	0	0	0	0	0	0	0	0	0	0	0	0	0	0.9375	0.0625	0.0625	0.0625	0.0625	0.0625	0.0625	0.0625	0.0625	0.0625	0.0625	0.0625	0.0625	0.0625	0.0625	0.0625	0
866	2	15	2	60	31	0.0604167	28.5	31.5	0	0	0	0	0	0	0	0	0	0	0	0	0	0	0.4125	0.4625	0.0625	0.0625	0.0625	0.0625	0.0625	0.0625	0.0625	0.0625	0.0625	0.0625	0.0625	0.0625	0.0625	0.0625	0.0666667
867	2	15	3	60	31	0.090625	17.5833	20.5833	21.8333	0	0	0	0	0	0	0	0	0	0	0	0	0	0.230556	0.280556	0.301389	0.0625	0.0625	0.0625	0.0625	0.0625	0.0625	0.0625	0.0625	0.0625	0.0625	0.0625	0.0625	0.0625	0.133333
868	2	15	4	60	31	0.120833	13.75	16.75	18	11.5	0	0	0	0	0	0	0	0	0	0	0	0	0.166667	0.216667	0.2375	0.129167	0.0625	0.0625	0.0625	0.0625	0.0625	0.0625	0.0625	0.0625	0.0625	0.0625	0.0625	0.0625	0.2
869	2	15	5	60	31	0.151042	11.4	14.4	15.65	9.15	9.4	0	0	0	0	0	0	0	0	0	0	0	0.1275	0.1775	0.198333	0.09	0.0941667	0.0625	0.0625	0.0625	0.0625	0.0625	0.0625	0.0625	0.0625	0.0625	0.0625	0.0625	0.266667
870	2	15	6	60	31	0.18125	9.54167	12.5417	13.7917	7.29167	7.54167	9.29167	0	0	0	0	0	0	0	0	0	0	0.0965278	0.146528	0.167361	0.0590278	0.0631944	0.0923611	0.0625	0.0625	0.0625	0.0625	0.0625	0.0625	0.0625	0.0625	0.0625	0.0625	0.333333
871	2	15	7	60	31	0.211458	8.39286	11.3929	12.6429	6.14286	6.39286	8.14286	6.89286	0	0	0	0	0	0	0	0	0	0.077381	0.127381	0.148214	0.039881	0.0440476	0.0732143	0.052381	0.0625	0.0625	0.0625	0.0625	0.0625	0.0625	0.0625	0.0625	0.0625	0.4
872	2	15	8	60	31	0.241667	7.4375	10.4375	11.6875	5.1875	5.4375	7.1875	5.9375	6.6875	0	0	0	0	0	0	0	0	0.0614583	0.111458	0.132292	0.0239583	0.028125	0.0572917	0.0364583	0.0489583	0.0625	0.0625	0.0625	0.0625	0.0625	0.0625	0.0625	0.0625	0.466667
873	2	15	9	60	31	0.271875	6.55556	9.55556	10.8056	4.30556	4.55556	6.30556	5.05556	5.80556	7.05556	0	0	0	0	0	0	0	0.0467593	0.0967593	0.117593	0.00925926	0.0134259	0.0425926	0.0217593	0.0342593	0.0550926	0.0625	0.0625	0.0625	0.0625	0.0625	0.0625	0.0625	0.533333
874	2	15	10	60	31	0.302083	6.075	9.075	10.325	3.825	4.075	5.825	4.575	5.325	6.575	4.325	0	0	0	0	0	0	0.03875	0.08875	0.109583	0.00125	0.00541667	0.0345833	0.01375	0.02625	0.0470833	0.00958333	0.0625	0.0625	0.0625	0.0625	0.0625	0.0625	0.6
875	2	15	11	60	31	0.332292	5.61364	8.61364	9.86364	3.36364	3.61364	5.36364	4.11364	4.86364	6.11364	3.86364	4.61364	0	0	0	0	0	0.0310606	0.0810606	0.101894	0.00643939	0.00227273	0.0268939	0.00606061	0.0185606	0.0393939	0.00189394	0.0143939	0.0625	0.0625	0.0625	0.0625	0.0625	0.657374
876	2	15	12	60	31	0.3625	5.1875	8.1875	9.4375	2.9375	3.1875	4.9375	3.6875	4.4375	5.6875	3.4375	4.1875	4.6875	0	0	0	0	0.0239583	0.0739583	0.0947917	0.0135417	0.009375	0.0197917	0.00104167	0.0114583	0.0322917	0.00520833	0.00729167	0.015625	0.0625	0.0625	0.0625	0.0625	0.702222
877	2	15	13	60	31	0.392708	4.76923	7.76923	9.01923	2.51923	2.76923	4.51923	3.26923	4.01923	5.26923	3.01923	3.76923	4.26923	5.01923	0	0	0	0.0169872	0.0669872	0.0878205	0.0205128	0.0163462	0.0128205	0.00801282	0.00448718	0.0253205	0.0121795	0.000320513	0.00865385	0.0211538	0.0625	0.0625	0.0625	0.739145
878	2	15	14	60	31	0.422917	4.25	7.25	8.5	2	2.25	4	2.75	3.5	4.75	2.5	3.25	3.75	4.5	6.75	0	0	0.00833333	0.0583333	0.0791667	0.0291667	0.025	0.00416667	0.0166667	0.00416667	0.0166667	0.0208333	0.00833333	0	0.0125	0.05	0.0625	0.0625	0.755556
879	2	15	15	60	31	0.453125	3.91667	6.91667	8.16667	1.66667	1.91667	3.66667	2.41667	3.16667	4.41667	2.16667	2.91667	3.41667	4.16667	6.41667	4.66667	0	0.00277778	0.0527778	0.0736111	0.0347222	0.0305556	0.00138889	0.0222222	0.00972222	0.0111111	0.0263889	0.0138889	0.00555556	0.00694444	0.0444444	0.0152778	0.0625	0.779259
880	2	15	16	60	31	0.483333	3.75	6.75	8	1.5	1.75	3.5	2.25	3	4.25	2	2.75	3.25	4	6.25	4.5	2.5	0	0.05	0.0708333	0.0375	0.0333333	0.00416667	0.025	0.0125	0.00833333	0.0291667	0.0166667	0.00833333	0.00416667	0.0416667	0.0125	0.0208333	0.8
881	2	16	1	30	31	-0.00208333	30	0	0	0	0	0	0	0	0	0	0	0	0	0	0	0	0.9375	0.0625	0.0625	0.0625	0.0625	0.0625	0.0625	0.0625	0.0625	0.0625	0.0625	0.0625	0.0625	0.0625	0.0625	0.0625	0
882	2	16	2	30	31	-0.00416667	14.25	15.75	0	0	0	0	0	0	0	0	0	0	0	0	0	0	0.4125	0.4625	0.0625	0.0625	0.0625	0.0625	0.0625	0.0625	0.0625	0.0625	0.0625	0.0625	0.0625	0.0625	0.0625	0.0625	0.0666667
883	2	16	3	30	31	-0.00625	8.79167	10.2917	10.9167	0	0	0	0	0	0	0	0	0	0	0	0	0	0.230556	0.280556	0.301389	0.0625	0.0625	0.0625	0.0625	0.0625	0.0625	0.0625	0.0625	0.0625	0.0625	0.0625	0.0625	0.0625	0.133333
884	2	16	4	30	31	-0.00833333	6.875	8.375	9	5.75	0	0	0	0	0	0	0	0	0	0	0	0	0.166667	0.216667	0.2375	0.129167	0.0625	0.0625	0.0625	0.0625	0.0625	0.0625	0.0625	0.0625	0.0625	0.0625	0.0625	0.0625	0.2
885	2	16	5	30	31	-0.0104167	5.7	7.2	7.825	4.575	4.7	0	0	0	0	0	0	0	0	0	0	0	0.1275	0.1775	0.198333	0.09	0.0941667	0.0625	0.0625	0.0625	0.0625	0.0625	0.0625	0.0625	0.0625	0.0625	0.0625	0.0625	0.266667
886	2	16	6	30	31	-0.0125	4.77083	6.27083	6.89583	3.64583	3.77083	4.64583	0	0	0	0	0	0	0	0	0	0	0.0965278	0.146528	0.167361	0.0590278	0.0631944	0.0923611	0.0625	0.0625	0.0625	0.0625	0.0625	0.0625	0.0625	0.0625	0.0625	0.0625	0.333333
887	2	16	7	30	31	-0.0145833	4.19643	5.69643	6.32143	3.07143	3.19643	4.07143	3.44643	0	0	0	0	0	0	0	0	0	0.077381	0.127381	0.148214	0.039881	0.0440476	0.0732143	0.052381	0.0625	0.0625	0.0625	0.0625	0.0625	0.0625	0.0625	0.0625	0.0625	0.4
888	2	16	8	30	31	-0.0166667	3.71875	5.21875	5.84375	2.59375	2.71875	3.59375	2.96875	3.34375	0	0	0	0	0	0	0	0	0.0614583	0.111458	0.132292	0.0239583	0.028125	0.0572917	0.0364583	0.0489583	0.0625	0.0625	0.0625	0.0625	0.0625	0.0625	0.0625	0.0625	0.466667
889	2	16	9	30	31	-0.01875	3.27778	4.77778	5.40278	2.15278	2.27778	3.15278	2.52778	2.90278	3.52778	0	0	0	0	0	0	0	0.0467593	0.0967593	0.117593	0.00925926	0.0134259	0.0425926	0.0217593	0.0342593	0.0550926	0.0625	0.0625	0.0625	0.0625	0.0625	0.0625	0.0625	0.533333
890	2	16	10	30	31	-0.0208333	3.0375	4.5375	5.1625	1.9125	2.0375	2.9125	2.2875	2.6625	3.2875	2.1625	0	0	0	0	0	0	0.03875	0.08875	0.109583	0.00125	0.00541667	0.0345833	0.01375	0.02625	0.0470833	0.00958333	0.0625	0.0625	0.0625	0.0625	0.0625	0.0625	0.6
891	2	16	11	30	31	-0.0229167	2.80682	4.30682	4.93182	1.68182	1.80682	2.68182	2.05682	2.43182	3.05682	1.93182	2.30682	0	0	0	0	0	0.0310606	0.0810606	0.101894	0.00643939	0.00227273	0.0268939	0.00606061	0.0185606	0.0393939	0.00189394	0.0143939	0.0625	0.0625	0.0625	0.0625	0.0625	0.657374
892	2	16	12	30	31	-0.025	2.59375	4.09375	4.71875	1.46875	1.59375	2.46875	1.84375	2.21875	2.84375	1.71875	2.09375	2.34375	0	0	0	0	0.0239583	0.0739583	0.0947917	0.0135417	0.009375	0.0197917	0.00104167	0.0114583	0.0322917	0.00520833	0.00729167	0.015625	0.0625	0.0625	0.0625	0.0625	0.702222
893	2	16	13	30	31	-0.0270833	2.38462	3.88462	4.50962	1.25962	1.38462	2.25962	1.63462	2.00962	2.63462	1.50962	1.88462	2.13462	2.50962	0	0	0	0.0169872	0.0669872	0.0878205	0.0205128	0.0163462	0.0128205	0.00801282	0.00448718	0.0253205	0.0121795	0.000320513	0.00865385	0.0211538	0.0625	0.0625	0.0625	0.739145
894	2	16	14	30	31	-0.0291667	2.125	3.625	4.25	1	1.125	2	1.375	1.75	2.375	1.25	1.625	1.875	2.25	3.375	0	0	0.00833333	0.0583333	0.0791667	0.0291667	0.025	0.00416667	0.0166667	0.00416667	0.0166667	0.0208333	0.00833333	0	0.0125	0.05	0.0625	0.0625	0.755556
895	2	16	15	30	31	-0.03125	1.95833	3.45833	4.08333	0.833333	0.958333	1.83333	1.20833	1.58333	2.20833	1.08333	1.45833	1.70833	2.08333	3.20833	2.33333	0	0.00277778	0.0527778	0.0736111	0.0347222	0.0305556	0.00138889	0.0222222	0.00972222	0.0111111	0.0263889	0.0138889	0.00555556	0.00694444	0.0444444	0.0152778	0.0625	0.779259
896	2	16	16	30	31	-0.0333333	1.875	3.375	4	0.75	0.875	1.75	1.125	1.5	2.125	1	1.375	1.625	2	3.125	2.25	1.25	0	0.05	0.0708333	0.0375	0.0333333	0.00416667	0.025	0.0125	0.00833333	0.0291667	0.0166667	0.00833333	0.00416667	0.0416667	0.0125	0.0208333	0.8
897	2	17	1	480	47	0.0563802	480	0	0	0	0	0	0	0	0	0	0	0	0	0	0	0	0.9375	0.0625	0.0625	0.0625	0.0625	0.0625	0.0625	0.0625	0.0625	0.0625	0.0625	0.0625	0.0625	0.0625	0.0625	0.0625	0
898	2	17	2	480	47	0.11276	228	252	0	0	0	0	0	0	0	0	0	0	0	0	0	0	0.4125	0.4625	0.0625	0.0625	0.0625	0.0625	0.0625	0.0625	0.0625	0.0625	0.0625	0.0625	0.0625	0.0625	0.0625	0.0625	0.0666667
899	2	17	3	480	47	0.169141	140.667	164.667	174.667	0	0	0	0	0	0	0	0	0	0	0	0	0	0.230556	0.280556	0.301389	0.0625	0.0625	0.0625	0.0625	0.0625	0.0625	0.0625	0.0625	0.0625	0.0625	0.0625	0.0625	0.0625	0.133333
900	2	17	4	480	47	0.225521	110	134	144	92	0	0	0	0	0	0	0	0	0	0	0	0	0.166667	0.216667	0.2375	0.129167	0.0625	0.0625	0.0625	0.0625	0.0625	0.0625	0.0625	0.0625	0.0625	0.0625	0.0625	0.0625	0.2
901	2	17	5	480	47	0.281901	91.2	115.2	125.2	73.2	75.2	0	0	0	0	0	0	0	0	0	0	0	0.1275	0.1775	0.198333	0.09	0.0941667	0.0625	0.0625	0.0625	0.0625	0.0625	0.0625	0.0625	0.0625	0.0625	0.0625	0.0625	0.266667
902	2	17	6	480	47	0.338281	76.3333	100.333	110.333	58.3333	60.3333	74.3333	0	0	0	0	0	0	0	0	0	0	0.0965278	0.146528	0.167361	0.0590278	0.0631944	0.0923611	0.0625	0.0625	0.0625	0.0625	0.0625	0.0625	0.0625	0.0625	0.0625	0.0625	0.333333
903	2	17	7	480	47	0.394661	67.1429	91.1429	101.143	49.1429	51.1429	65.1429	55.1429	0	0	0	0	0	0	0	0	0	0.077381	0.127381	0.148214	0.039881	0.0440476	0.0732143	0.052381	0.0625	0.0625	0.0625	0.0625	0.0625	0.0625	0.0625	0.0625	0.0625	0.4
904	2	17	8	480	47	0.451042	59.5	83.5	93.5	41.5	43.5	57.5	47.5	53.5	0	0	0	0	0	0	0	0	0.0614583	0.111458	0.132292	0.0239583	0.028125	0.0572917	0.0364583	0.0489583	0.0625	0.0625	0.0625	0.0625	0.0625	0.0625	0.0625	0.0625	0.466667
905	2	17	9	480	47	0.507422	52.4444	76.4444	86.4444	34.4444	36.4444	50.4444	40.4444	46.4444	56.4444	0	0	0	0	0	0	0	0.0467593	0.0967593	0.117593	0.00925926	0.0134259	0.0425926	0.0217593	0.0342593	0.0550926	0.0625	0.0625	0.0625	0.0625	0.0625	0.0625	0.0625	0.533333
906	2	17	10	480	47	0.563802	48.6	72.6	82.6	30.6	32.6	46.6	36.6	42.6	52.6	34.6	0	0	0	0	0	0	0.03875	0.08875	0.109583	0.00125	0.00541667	0.0345833	0.01375	0.02625	0.0470833	0.00958333	0.0625	0.0625	0.0625	0.0625	0.0625	0.0625	0.6
907	2	17	11	480	47	0.620182	44.9091	68.9091	78.9091	26.9091	28.9091	42.9091	32.9091	38.9091	48.9091	30.9091	36.9091	0	0	0	0	0	0.0310606	0.0810606	0.101894	0.00643939	0.00227273	0.0268939	0.00606061	0.0185606	0.0393939	0.00189394	0.0143939	0.0625	0.0625	0.0625	0.0625	0.0625	0.657374
908	2	17	12	480	47	0.676562	41.5	65.5	75.5	23.5	25.5	39.5	29.5	35.5	45.5	27.5	33.5	37.5	0	0	0	0	0.0239583	0.0739583	0.0947917	0.0135417	0.009375	0.0197917	0.00104167	0.0114583	0.0322917	0.00520833	0.00729167	0.015625	0.0625	0.0625	0.0625	0.0625	0.702222
909	2	17	13	480	47	0.732943	38.1538	62.1538	72.1538	20.1538	22.1538	36.1538	26.1538	32.1538	42.1538	24.1538	30.1538	34.1538	40.1538	0	0	0	0.0169872	0.0669872	0.0878205	0.0205128	0.0163462	0.0128205	0.00801282	0.00448718	0.0253205	0.0121795	0.000320513	0.00865385	0.0211538	0.0625	0.0625	0.0625	0.739145
910	2	17	14	480	47	0.789323	34	58	68	16	18	32	22	28	38	20	26	30	36	54	0	0	0.00833333	0.0583333	0.0791667	0.0291667	0.025	0.00416667	0.0166667	0.00416667	0.0166667	0.0208333	0.00833333	0	0.0125	0.05	0.0625	0.0625	0.755556
911	2	17	15	480	47	0.845703	31.3333	55.3333	65.3333	13.3333	15.3333	29.3333	19.3333	25.3333	35.3333	17.3333	23.3333	27.3333	33.3333	51.3333	37.3333	0	0.00277778	0.0527778	0.0736111	0.0347222	0.0305556	0.00138889	0.0222222	0.00972222	0.0111111	0.0263889	0.0138889	0.00555556	0.00694444	0.0444444	0.0152778	0.0625	0.779259
912	2	17	16	480	47	0.902083	30	54	64	12	14	28	18	24	34	16	22	26	32	50	36	20	0	0.05	0.0708333	0.0375	0.0333333	0.00416667	0.025	0.0125	0.00833333	0.0291667	0.0166667	0.00833333	0.00416667	0.0416667	0.0125	0.0208333	0.8
913	2	18	1	240	47	0.0502604	240	0	0	0	0	0	0	0	0	0	0	0	0	0	0	0	0.9375	0.0625	0.0625	0.0625	0.0625	0.0625	0.0625	0.0625	0.0625	0.0625	0.0625	0.0625	0.0625	0.0625	0.0625	0.0625	0
914	2	18	2	240	47	0.100521	114	126	0	0	0	0	0	0	0	0	0	0	0	0	0	0	0.4125	0.4625	0.0625	0.0625	0.0625	0.0625	0.0625	0.0625	0.0625	0.0625	0.0625	0.0625	0.0625	0.0625	0.0625	0.0625	0.0666667
915	2	18	3	240	47	0.150781	70.3333	82.3333	87.3333	0	0	0	0	0	0	0	0	0	0	0	0	0	0.230556	0.280556	0.301389	0.0625	0.0625	0.0625	0.0625	0.0625	0.0625	0.0625	0.0625	0.0625	0.0625	0.0625	0.0625	0.0625	0.133333
916	2	18	4	240	47	0.201042	55	67	72	46	0	0	0	0	0	0	0	0	0	0	0	0	0.166667	0.216667	0.2375	0.129167	0.0625	0.0625	0.0625	0.0625	0.0625	0.0625	0.0625	0.0625	0.0625	0.0625	0.0625	0.0625	0.2
917	2	18	5	240	47	0.251302	45.6	57.6	62.6	36.6	37.6	0	0	0	0	0	0	0	0	0	0	0	0.1275	0.1775	0.198333	0.09	0.0941667	0.0625	0.0625	0.0625	0.0625	0.0625	0.0625	0.0625	0.0625	0.0625	0.0625	0.0625	0.266667
918	2	18	6	240	47	0.301563	38.1667	50.1667	55.1667	29.1667	30.1667	37.1667	0	0	0	0	0	0	0	0	0	0	0.0965278	0.146528	0.167361	0.0590278	0.0631944	0.0923611	0.0625	0.0625	0.0625	0.0625	0.0625	0.0625	0.0625	0.0625	0.0625	0.0625	0.333333
919	2	18	7	240	47	0.351823	33.5714	45.5714	50.5714	24.5714	25.5714	32.5714	27.5714	0	0	0	0	0	0	0	0	0	0.077381	0.127381	0.148214	0.039881	0.0440476	0.0732143	0.052381	0.0625	0.0625	0.0625	0.0625	0.0625	0.0625	0.0625	0.0625	0.0625	0.4
920	2	18	8	240	47	0.402083	29.75	41.75	46.75	20.75	21.75	28.75	23.75	26.75	0	0	0	0	0	0	0	0	0.0614583	0.111458	0.132292	0.0239583	0.028125	0.0572917	0.0364583	0.0489583	0.0625	0.0625	0.0625	0.0625	0.0625	0.0625	0.0625	0.0625	0.466667
921	2	18	9	240	47	0.452344	26.2222	38.2222	43.2222	17.2222	18.2222	25.2222	20.2222	23.2222	28.2222	0	0	0	0	0	0	0	0.0467593	0.0967593	0.117593	0.00925926	0.0134259	0.0425926	0.0217593	0.0342593	0.0550926	0.0625	0.0625	0.0625	0.0625	0.0625	0.0625	0.0625	0.533333
922	2	18	10	240	47	0.502604	24.3	36.3	41.3	15.3	16.3	23.3	18.3	21.3	26.3	17.3	0	0	0	0	0	0	0.03875	0.08875	0.109583	0.00125	0.00541667	0.0345833	0.01375	0.02625	0.0470833	0.00958333	0.0625	0.0625	0.0625	0.0625	0.0625	0.0625	0.6
923	2	18	11	240	47	0.552865	22.4545	34.4545	39.4545	13.4545	14.4545	21.4545	16.4545	19.4545	24.4545	15.4545	18.4545	0	0	0	0	0	0.0310606	0.0810606	0.101894	0.00643939	0.00227273	0.0268939	0.00606061	0.0185606	0.0393939	0.00189394	0.0143939	0.0625	0.0625	0.0625	0.0625	0.0625	0.657374
924	2	18	12	240	47	0.603125	20.75	32.75	37.75	11.75	12.75	19.75	14.75	17.75	22.75	13.75	16.75	18.75	0	0	0	0	0.0239583	0.0739583	0.0947917	0.0135417	0.009375	0.0197917	0.00104167	0.0114583	0.0322917	0.00520833	0.00729167	0.015625	0.0625	0.0625	0.0625	0.0625	0.702222
925	2	18	13	240	47	0.653385	19.0769	31.0769	36.0769	10.0769	11.0769	18.0769	13.0769	16.0769	21.0769	12.0769	15.0769	17.0769	20.0769	0	0	0	0.0169872	0.0669872	0.0878205	0.0205128	0.0163462	0.0128205	0.00801282	0.00448718	0.0253205	0.0121795	0.000320513	0.00865385	0.0211538	0.0625	0.0625	0.0625	0.739145
926	2	18	14	240	47	0.703646	17	29	34	8	9	16	11	14	19	10	13	15	18	27	0	0	0.00833333	0.0583333	0.0791667	0.0291667	0.025	0.00416667	0.0166667	0.00416667	0.0166667	0.0208333	0.00833333	0	0.0125	0.05	0.0625	0.0625	0.755556
927	2	18	15	240	47	0.753906	15.6667	27.6667	32.6667	6.66667	7.66667	14.6667	9.66667	12.6667	17.6667	8.66667	11.6667	13.6667	16.6667	25.6667	18.6667	0	0.00277778	0.0527778	0.0736111	0.0347222	0.0305556	0.00138889	0.0222222	0.00972222	0.0111111	0.0263889	0.0138889	0.00555556	0.00694444	0.0444444	0.0152778	0.0625	0.779259
928	2	18	16	240	47	0.804167	15	27	32	6	7	14	9	12	17	8	11	13	16	25	18	10	0	0.05	0.0708333	0.0375	0.0333333	0.00416667	0.025	0.0125	0.00833333	0.0291667	0.0166667	0.00833333	0.00416667	0.0416667	0.0125	0.0208333	0.8
929	2	19	1	210	47	0.0485119	210	0	0	0	0	0	0	0	0	0	0	0	0	0	0	0	0.9375	0.0625	0.0625	0.0625	0.0625	0.0625	0.0625	0.0625	0.0625	0.0625	0.0625	0.0625	0.0625	0.0625	0.0625	0.0625	0
930	2	19	2	210	47	0.0970238	99.75	110.25	0	0	0	0	0	0	0	0	0	0	0	0	0	0	0.4125	0.4625	0.0625	0.0625	0.0625	0.0625	0.0625	0.0625	0.0625	0.0625	0.0625	0.0625	0.0625	0.0625	0.0625	0.0625	0.0666667
931	2	19	3	210	47	0.145536	61.5417	72.0417	76.4167	0	0	0	0	0	0	0	0	0	0	0	0	0	0.230556	0.280556	0.301389	0.0625	0.0625	0.0625	0.0625	0.0625	0.0625	0.0625	0.0625	0.0625	0.0625	0.0625	0.0625	0.0625	0.133333
932	2	19	4	210	47	0.194048	48.125	58.625	63	40.25	0	0	0	0	0	0	0	0	0	0	0	0	0.166667	0.216667	0.2375	0.129167	0.0625	0.0625	0.0625	0.0625	0.0625	0.0625	0.0625	0.0625	0.0625	0.0625	0.0625	0.0625	0.2
933	2	19	5	210	47	0.24256	39.9	50.4	54.775	32.025	32.9	0	0	0	0	0	0	0	0	0	0	0	0.1275	0.1775	0.198333	0.09	0.0941667	0.0625	0.0625	0.0625	0.0625	0.0625	0.0625	0.0625	0.0625	0.0625	0.0625	0.0625	0.266667
934	2	19	6	210	47	0.291071	33.3958	43.8958	48.2708	25.5208	26.3958	32.5208	0	0	0	0	0	0	0	0	0	0	0.0965278	0.146528	0.167361	0.0590278	0.0631944	0.0923611	0.0625	0.0625	0.0625	0.0625	0.0625	0.0625	0.0625	0.0625	0.0625	0.0625	0.333333
935	2	19	7	210	47	0.339583	29.375	39.875	44.25	21.5	22.375	28.5	24.125	0	0	0	0	0	0	0	0	0	0.077381	0.127381	0.148214	0.039881	0.0440476	0.0732143	0.052381	0.0625	0.0625	0.0625	0.0625	0.0625	0.0625	0.0625	0.0625	0.0625	0.4
936	2	19	8	210	47	0.388095	26.0312	36.5312	40.9063	18.1562	19.0312	25.1562	20.7812	23.4062	0	0	0	0	0	0	0	0	0.0614583	0.111458	0.132292	0.0239583	0.028125	0.0572917	0.0364583	0.0489583	0.0625	0.0625	0.0625	0.0625	0.0625	0.0625	0.0625	0.0625	0.466667
937	2	19	9	210	47	0.436607	22.9444	33.4444	37.8194	15.0694	15.9444	22.0694	17.6944	20.3194	24.6944	0	0	0	0	0	0	0	0.0467593	0.0967593	0.117593	0.00925926	0.0134259	0.0425926	0.0217593	0.0342593	0.0550926	0.0625	0.0625	0.0625	0.0625	0.0625	0.0625	0.0625	0.533333
938	2	19	10	210	47	0.485119	21.2625	31.7625	36.1375	13.3875	14.2625	20.3875	16.0125	18.6375	23.0125	15.1375	0	0	0	0	0	0	0.03875	0.08875	0.109583	0.00125	0.00541667	0.0345833	0.01375	0.02625	0.0470833	0.00958333	0.0625	0.0625	0.0625	0.0625	0.0625	0.0625	0.6
939	2	19	11	210	47	0.533631	19.6477	30.1477	34.5227	11.7727	12.6477	18.7727	14.3977	17.0227	21.3977	13.5227	16.1477	0	0	0	0	0	0.0310606	0.0810606	0.101894	0.00643939	0.00227273	0.0268939	0.00606061	0.0185606	0.0393939	0.00189394	0.0143939	0.0625	0.0625	0.0625	0.0625	0.0625	0.657374
940	2	19	12	210	47	0.582143	18.1562	28.6562	33.0312	10.2812	11.1562	17.2812	12.9062	15.5312	19.9062	12.0312	14.6562	16.4062	0	0	0	0	0.0239583	0.0739583	0.0947917	0.0135417	0.009375	0.0197917	0.00104167	0.0114583	0.0322917	0.00520833	0.00729167	0.015625	0.0625	0.0625	0.0625	0.0625	0.702222
941	2	19	13	210	47	0.630655	16.6923	27.1923	31.5673	8.81731	9.69231	15.8173	11.4423	14.0673	18.4423	10.5673	13.1923	14.9423	17.5673	0	0	0	0.0169872	0.0669872	0.0878205	0.0205128	0.0163462	0.0128205	0.00801282	0.00448718	0.0253205	0.0121795	0.000320513	0.00865385	0.0211538	0.0625	0.0625	0.0625	0.739145
942	2	19	14	210	47	0.679167	14.875	25.375	29.75	7	7.875	14	9.625	12.25	16.625	8.75	11.375	13.125	15.75	23.625	0	0	0.00833333	0.0583333	0.0791667	0.0291667	0.025	0.00416667	0.0166667	0.00416667	0.0166667	0.0208333	0.00833333	0	0.0125	0.05	0.0625	0.0625	0.755556
943	2	19	15	210	47	0.727679	13.7083	24.2083	28.5833	5.83333	6.70833	12.8333	8.45833	11.0833	15.4583	7.58333	10.2083	11.9583	14.5833	22.4583	16.3333	0	0.00277778	0.0527778	0.0736111	0.0347222	0.0305556	0.00138889	0.0222222	0.00972222	0.0111111	0.0263889	0.0138889	0.00555556	0.00694444	0.0444444	0.0152778	0.0625	0.779259
944	2	19	16	210	47	0.77619	13.125	23.625	28	5.25	6.125	12.25	7.875	10.5	14.875	7	9.625	11.375	14	21.875	15.75	8.75	0	0.05	0.0708333	0.0375	0.0333333	0.00416667	0.025	0.0125	0.00833333	0.0291667	0.0166667	0.00833333	0.00416667	0.0416667	0.0125	0.0208333	0.8
945	2	20	1	180	47	0.0461806	180	0	0	0	0	0	0	0	0	0	0	0	0	0	0	0	0.9375	0.0625	0.0625	0.0625	0.0625	0.0625	0.0625	0.0625	0.0625	0.0625	0.0625	0.0625	0.0625	0.0625	0.0625	0.0625	0
946	2	20	2	180	47	0.0923611	85.5	94.5	0	0	0	0	0	0	0	0	0	0	0	0	0	0	0.4125	0.4625	0.0625	0.0625	0.0625	0.0625	0.0625	0.0625	0.0625	0.0625	0.0625	0.0625	0.0625	0.0625	0.0625	0.0625	0.0666667
947	2	20	3	180	47	0.138542	52.75	61.75	65.5	0	0	0	0	0	0	0	0	0	0	0	0	0	0.230556	0.280556	0.301389	0.0625	0.0625	0.0625	0.0625	0.0625	0.0625	0.0625	0.0625	0.0625	0.0625	0.0625	0.0625	0.0625	0.133333
948	2	20	4	180	47	0.184722	41.25	50.25	54	34.5	0	0	0	0	0	0	0	0	0	0	0	0	0.166667	0.216667	0.2375	0.129167	0.0625	0.0625	0.0625	0.0625	0.0625	0.0625	0.0625	0.0625	0.0625	0.0625	0.0625	0.0625	0.2
949	2	20	5	180	47	0.230903	34.2	43.2	46.95	27.45	28.2	0	0	0	0	0	0	0	0	0	0	0	0.1275	0.1775	0.198333	0.09	0.0941667	0.0625	0.0625	0.0625	0.0625	0.0625	0.0625	0.0625	0.0625	0.0625	0.0625	0.0625	0.266667
950	2	20	6	180	47	0.277083	28.625	37.625	41.375	21.875	22.625	27.875	0	0	0	0	0	0	0	0	0	0	0.0965278	0.146528	0.167361	0.0590278	0.0631944	0.0923611	0.0625	0.0625	0.0625	0.0625	0.0625	0.0625	0.0625	0.0625	0.0625	0.0625	0.333333
951	2	20	7	180	47	0.323264	25.1786	34.1786	37.9286	18.4286	19.1786	24.4286	20.6786	0	0	0	0	0	0	0	0	0	0.077381	0.127381	0.148214	0.039881	0.0440476	0.0732143	0.052381	0.0625	0.0625	0.0625	0.0625	0.0625	0.0625	0.0625	0.0625	0.0625	0.4
952	2	20	8	180	47	0.369444	22.3125	31.3125	35.0625	15.5625	16.3125	21.5625	17.8125	20.0625	0	0	0	0	0	0	0	0	0.0614583	0.111458	0.132292	0.0239583	0.028125	0.0572917	0.0364583	0.0489583	0.0625	0.0625	0.0625	0.0625	0.0625	0.0625	0.0625	0.0625	0.466667
953	2	20	9	180	47	0.415625	19.6667	28.6667	32.4167	12.9167	13.6667	18.9167	15.1667	17.4167	21.1667	0	0	0	0	0	0	0	0.0467593	0.0967593	0.117593	0.00925926	0.0134259	0.0425926	0.0217593	0.0342593	0.0550926	0.0625	0.0625	0.0625	0.0625	0.0625	0.0625	0.0625	0.533333
954	2	20	10	180	47	0.461806	18.225	27.225	30.975	11.475	12.225	17.475	13.725	15.975	19.725	12.975	0	0	0	0	0	0	0.03875	0.08875	0.109583	0.00125	0.00541667	0.0345833	0.01375	0.02625	0.0470833	0.00958333	0.0625	0.0625	0.0625	0.0625	0.0625	0.0625	0.6
955	2	20	11	180	47	0.507986	16.8409	25.8409	29.5909	10.0909	10.8409	16.0909	12.3409	14.5909	18.3409	11.5909	13.8409	0	0	0	0	0	0.0310606	0.0810606	0.101894	0.00643939	0.00227273	0.0268939	0.00606061	0.0185606	0.0393939	0.00189394	0.0143939	0.0625	0.0625	0.0625	0.0625	0.0625	0.657374
956	2	20	12	180	47	0.554167	15.5625	24.5625	28.3125	8.8125	9.5625	14.8125	11.0625	13.3125	17.0625	10.3125	12.5625	14.0625	0	0	0	0	0.0239583	0.0739583	0.0947917	0.0135417	0.009375	0.0197917	0.00104167	0.0114583	0.0322917	0.00520833	0.00729167	0.015625	0.0625	0.0625	0.0625	0.0625	0.702222
957	2	20	13	180	47	0.600347	14.3077	23.3077	27.0577	7.55769	8.30769	13.5577	9.80769	12.0577	15.8077	9.05769	11.3077	12.8077	15.0577	0	0	0	0.0169872	0.0669872	0.0878205	0.0205128	0.0163462	0.0128205	0.00801282	0.00448718	0.0253205	0.0121795	0.000320513	0.00865385	0.0211538	0.0625	0.0625	0.0625	0.739145
958	2	20	14	180	47	0.646528	12.75	21.75	25.5	6	6.75	12	8.25	10.5	14.25	7.5	9.75	11.25	13.5	20.25	0	0	0.00833333	0.0583333	0.0791667	0.0291667	0.025	0.00416667	0.0166667	0.00416667	0.0166667	0.0208333	0.00833333	0	0.0125	0.05	0.0625	0.0625	0.755556
959	2	20	15	180	47	0.692708	11.75	20.75	24.5	5	5.75	11	7.25	9.5	13.25	6.5	8.75	10.25	12.5	19.25	14	0	0.00277778	0.0527778	0.0736111	0.0347222	0.0305556	0.00138889	0.0222222	0.00972222	0.0111111	0.0263889	0.0138889	0.00555556	0.00694444	0.0444444	0.0152778	0.0625	0.779259
960	2	20	16	180	47	0.738889	11.25	20.25	24	4.5	5.25	10.5	6.75	9	12.75	6	8.25	9.75	12	18.75	13.5	7.5	0	0.05	0.0708333	0.0375	0.0333333	0.00416667	0.025	0.0125	0.00833333	0.0291667	0.0166667	0.00833333	0.00416667	0.0416667	0.0125	0.0208333	0.8
961	2	21	1	120	47	0.0380208	120	0	0	0	0	0	0	0	0	0	0	0	0	0	0	0	0.9375	0.0625	0.0625	0.0625	0.0625	0.0625	0.0625	0.0625	0.0625	0.0625	0.0625	0.0625	0.0625	0.0625	0.0625	0.0625	0
962	2	21	2	120	47	0.0760417	57	63	0	0	0	0	0	0	0	0	0	0	0	0	0	0	0.4125	0.4625	0.0625	0.0625	0.0625	0.0625	0.0625	0.0625	0.0625	0.0625	0.0625	0.0625	0.0625	0.0625	0.0625	0.0625	0.0666667
963	2	21	3	120	47	0.114063	35.1667	41.1667	43.6667	0	0	0	0	0	0	0	0	0	0	0	0	0	0.230556	0.280556	0.301389	0.0625	0.0625	0.0625	0.0625	0.0625	0.0625	0.0625	0.0625	0.0625	0.0625	0.0625	0.0625	0.0625	0.133333
964	2	21	4	120	47	0.152083	27.5	33.5	36	23	0	0	0	0	0	0	0	0	0	0	0	0	0.166667	0.216667	0.2375	0.129167	0.0625	0.0625	0.0625	0.0625	0.0625	0.0625	0.0625	0.0625	0.0625	0.0625	0.0625	0.0625	0.2
965	2	21	5	120	47	0.190104	22.8	28.8	31.3	18.3	18.8	0	0	0	0	0	0	0	0	0	0	0	0.1275	0.1775	0.198333	0.09	0.0941667	0.0625	0.0625	0.0625	0.0625	0.0625	0.0625	0.0625	0.0625	0.0625	0.0625	0.0625	0.266667
966	2	21	6	120	47	0.228125	19.0833	25.0833	27.5833	14.5833	15.0833	18.5833	0	0	0	0	0	0	0	0	0	0	0.0965278	0.146528	0.167361	0.0590278	0.0631944	0.0923611	0.0625	0.0625	0.0625	0.0625	0.0625	0.0625	0.0625	0.0625	0.0625	0.0625	0.333333
967	2	21	7	120	47	0.266146	16.7857	22.7857	25.2857	12.2857	12.7857	16.2857	13.7857	0	0	0	0	0	0	0	0	0	0.077381	0.127381	0.148214	0.039881	0.0440476	0.0732143	0.052381	0.0625	0.0625	0.0625	0.0625	0.0625	0.0625	0.0625	0.0625	0.0625	0.4
968	2	21	8	120	47	0.304167	14.875	20.875	23.375	10.375	10.875	14.375	11.875	13.375	0	0	0	0	0	0	0	0	0.0614583	0.111458	0.132292	0.0239583	0.028125	0.0572917	0.0364583	0.0489583	0.0625	0.0625	0.0625	0.0625	0.0625	0.0625	0.0625	0.0625	0.466667
969	2	21	9	120	47	0.342188	13.1111	19.1111	21.6111	8.61111	9.11111	12.6111	10.1111	11.6111	14.1111	0	0	0	0	0	0	0	0.0467593	0.0967593	0.117593	0.00925926	0.0134259	0.0425926	0.0217593	0.0342593	0.0550926	0.0625	0.0625	0.0625	0.0625	0.0625	0.0625	0.0625	0.533333
970	2	21	10	120	47	0.380208	12.15	18.15	20.65	7.65	8.15	11.65	9.15	10.65	13.15	8.65	0	0	0	0	0	0	0.03875	0.08875	0.109583	0.00125	0.00541667	0.0345833	0.01375	0.02625	0.0470833	0.00958333	0.0625	0.0625	0.0625	0.0625	0.0625	0.0625	0.6
971	2	21	11	120	47	0.418229	11.2273	17.2273	19.7273	6.72727	7.22727	10.7273	8.22727	9.72727	12.2273	7.72727	9.22727	0	0	0	0	0	0.0310606	0.0810606	0.101894	0.00643939	0.00227273	0.0268939	0.00606061	0.0185606	0.0393939	0.00189394	0.0143939	0.0625	0.0625	0.0625	0.0625	0.0625	0.657374
972	2	21	12	120	47	0.45625	10.375	16.375	18.875	5.875	6.375	9.875	7.375	8.875	11.375	6.875	8.375	9.375	0	0	0	0	0.0239583	0.0739583	0.0947917	0.0135417	0.009375	0.0197917	0.00104167	0.0114583	0.0322917	0.00520833	0.00729167	0.015625	0.0625	0.0625	0.0625	0.0625	0.702222
973	2	21	13	120	47	0.494271	9.53846	15.5385	18.0385	5.03846	5.53846	9.03846	6.53846	8.03846	10.5385	6.03846	7.53846	8.53846	10.0385	0	0	0	0.0169872	0.0669872	0.0878205	0.0205128	0.0163462	0.0128205	0.00801282	0.00448718	0.0253205	0.0121795	0.000320513	0.00865385	0.0211538	0.0625	0.0625	0.0625	0.739145
974	2	21	14	120	47	0.532292	8.5	14.5	17	4	4.5	8	5.5	7	9.5	5	6.5	7.5	9	13.5	0	0	0.00833333	0.0583333	0.0791667	0.0291667	0.025	0.00416667	0.0166667	0.00416667	0.0166667	0.0208333	0.00833333	0	0.0125	0.05	0.0625	0.0625	0.755556
975	2	21	15	120	47	0.570312	7.83333	13.8333	16.3333	3.33333	3.83333	7.33333	4.83333	6.33333	8.83333	4.33333	5.83333	6.83333	8.33333	12.8333	9.33333	0	0.00277778	0.0527778	0.0736111	0.0347222	0.0305556	0.00138889	0.0222222	0.00972222	0.0111111	0.0263889	0.0138889	0.00555556	0.00694444	0.0444444	0.0152778	0.0625	0.779259
976	2	21	16	120	47	0.608333	7.5	13.5	16	3	3.5	7	4.5	6	8.5	4	5.5	6.5	8	12.5	9	5	0	0.05	0.0708333	0.0375	0.0333333	0.00416667	0.025	0.0125	0.00833333	0.0291667	0.0166667	0.00833333	0.00416667	0.0416667	0.0125	0.0208333	0.8
977	2	22	1	90	47	0.0298611	90	0	0	0	0	0	0	0	0	0	0	0	0	0	0	0	0.9375	0.0625	0.0625	0.0625	0.0625	0.0625	0.0625	0.0625	0.0625	0.0625	0.0625	0.0625	0.0625	0.0625	0.0625	0.0625	0
978	2	22	2	90	47	0.0597222	42.75	47.25	0	0	0	0	0	0	0	0	0	0	0	0	0	0	0.4125	0.4625	0.0625	0.0625	0.0625	0.0625	0.0625	0.0625	0.0625	0.0625	0.0625	0.0625	0.0625	0.0625	0.0625	0.0625	0.0666667
979	2	22	3	90	47	0.0895833	26.375	30.875	32.75	0	0	0	0	0	0	0	0	0	0	0	0	0	0.230556	0.280556	0.301389	0.0625	0.0625	0.0625	0.0625	0.0625	0.0625	0.0625	0.0625	0.0625	0.0625	0.0625	0.0625	0.0625	0.133333
980	2	22	4	90	47	0.119444	20.625	25.125	27	17.25	0	0	0	0	0	0	0	0	0	0	0	0	0.166667	0.216667	0.2375	0.129167	0.0625	0.0625	0.0625	0.0625	0.0625	0.0625	0.0625	0.0625	0.0625	0.0625	0.0625	0.0625	0.2
981	2	22	5	90	47	0.149306	17.1	21.6	23.475	13.725	14.1	0	0	0	0	0	0	0	0	0	0	0	0.1275	0.1775	0.198333	0.09	0.0941667	0.0625	0.0625	0.0625	0.0625	0.0625	0.0625	0.0625	0.0625	0.0625	0.0625	0.0625	0.266667
982	2	22	6	90	47	0.179167	14.3125	18.8125	20.6875	10.9375	11.3125	13.9375	0	0	0	0	0	0	0	0	0	0	0.0965278	0.146528	0.167361	0.0590278	0.0631944	0.0923611	0.0625	0.0625	0.0625	0.0625	0.0625	0.0625	0.0625	0.0625	0.0625	0.0625	0.333333
983	2	22	7	90	47	0.209028	12.5893	17.0893	18.9643	9.21429	9.58929	12.2143	10.3393	0	0	0	0	0	0	0	0	0	0.077381	0.127381	0.148214	0.039881	0.0440476	0.0732143	0.052381	0.0625	0.0625	0.0625	0.0625	0.0625	0.0625	0.0625	0.0625	0.0625	0.4
984	2	22	8	90	47	0.238889	11.1562	15.6562	17.5312	7.78125	8.15625	10.7812	8.90625	10.0312	0	0	0	0	0	0	0	0	0.0614583	0.111458	0.132292	0.0239583	0.028125	0.0572917	0.0364583	0.0489583	0.0625	0.0625	0.0625	0.0625	0.0625	0.0625	0.0625	0.0625	0.466667
985	2	22	9	90	47	0.26875	9.83333	14.3333	16.2083	6.45833	6.83333	9.45833	7.58333	8.70833	10.5833	0	0	0	0	0	0	0	0.0467593	0.0967593	0.117593	0.00925926	0.0134259	0.0425926	0.0217593	0.0342593	0.0550926	0.0625	0.0625	0.0625	0.0625	0.0625	0.0625	0.0625	0.533333
986	2	22	10	90	47	0.298611	9.1125	13.6125	15.4875	5.7375	6.1125	8.7375	6.8625	7.9875	9.8625	6.4875	0	0	0	0	0	0	0.03875	0.08875	0.109583	0.00125	0.00541667	0.0345833	0.01375	0.02625	0.0470833	0.00958333	0.0625	0.0625	0.0625	0.0625	0.0625	0.0625	0.6
987	2	22	11	90	47	0.328472	8.42045	12.9205	14.7955	5.04545	5.42045	8.04545	6.17045	7.29545	9.17045	5.79545	6.92045	0	0	0	0	0	0.0310606	0.0810606	0.101894	0.00643939	0.00227273	0.0268939	0.00606061	0.0185606	0.0393939	0.00189394	0.0143939	0.0625	0.0625	0.0625	0.0625	0.0625	0.657374
988	2	22	12	90	47	0.358333	7.78125	12.2812	14.1562	4.40625	4.78125	7.40625	5.53125	6.65625	8.53125	5.15625	6.28125	7.03125	0	0	0	0	0.0239583	0.0739583	0.0947917	0.0135417	0.009375	0.0197917	0.00104167	0.0114583	0.0322917	0.00520833	0.00729167	0.015625	0.0625	0.0625	0.0625	0.0625	0.702222
989	2	22	13	90	47	0.388194	7.15385	11.6538	13.5288	3.77885	4.15385	6.77885	4.90385	6.02885	7.90385	4.52885	5.65385	6.40385	7.52885	0	0	0	0.0169872	0.0669872	0.0878205	0.0205128	0.0163462	0.0128205	0.00801282	0.00448718	0.0253205	0.0121795	0.000320513	0.00865385	0.0211538	0.0625	0.0625	0.0625	0.739145
990	2	22	14	90	47	0.418056	6.375	10.875	12.75	3	3.375	6	4.125	5.25	7.125	3.75	4.875	5.625	6.75	10.125	0	0	0.00833333	0.0583333	0.0791667	0.0291667	0.025	0.00416667	0.0166667	0.00416667	0.0166667	0.0208333	0.00833333	0	0.0125	0.05	0.0625	0.0625	0.755556
991	2	22	15	90	47	0.447917	5.875	10.375	12.25	2.5	2.875	5.5	3.625	4.75	6.625	3.25	4.375	5.125	6.25	9.625	7	0	0.00277778	0.0527778	0.0736111	0.0347222	0.0305556	0.00138889	0.0222222	0.00972222	0.0111111	0.0263889	0.0138889	0.00555556	0.00694444	0.0444444	0.0152778	0.0625	0.779259
992	2	22	16	90	47	0.477778	5.625	10.125	12	2.25	2.625	5.25	3.375	4.5	6.375	3	4.125	4.875	6	9.375	6.75	3.75	0	0.05	0.0708333	0.0375	0.0333333	0.00416667	0.025	0.0125	0.00833333	0.0291667	0.0166667	0.00833333	0.00416667	0.0416667	0.0125	0.0208333	0.8
993	2	23	1	60	47	0.0135417	60	0	0	0	0	0	0	0	0	0	0	0	0	0	0	0	0.9375	0.0625	0.0625	0.0625	0.0625	0.0625	0.0625	0.0625	0.0625	0.0625	0.0625	0.0625	0.0625	0.0625	0.0625	0.0625	0
994	2	23	2	60	47	0.0270833	28.5	31.5	0	0	0	0	0	0	0	0	0	0	0	0	0	0	0.4125	0.4625	0.0625	0.0625	0.0625	0.0625	0.0625	0.0625	0.0625	0.0625	0.0625	0.0625	0.0625	0.0625	0.0625	0.0625	0.0666667
995	2	23	3	60	47	0.040625	17.5833	20.5833	21.8333	0	0	0	0	0	0	0	0	0	0	0	0	0	0.230556	0.280556	0.301389	0.0625	0.0625	0.0625	0.0625	0.0625	0.0625	0.0625	0.0625	0.0625	0.0625	0.0625	0.0625	0.0625	0.133333
996	2	23	4	60	47	0.0541667	13.75	16.75	18	11.5	0	0	0	0	0	0	0	0	0	0	0	0	0.166667	0.216667	0.2375	0.129167	0.0625	0.0625	0.0625	0.0625	0.0625	0.0625	0.0625	0.0625	0.0625	0.0625	0.0625	0.0625	0.2
997	2	23	5	60	47	0.0677083	11.4	14.4	15.65	9.15	9.4	0	0	0	0	0	0	0	0	0	0	0	0.1275	0.1775	0.198333	0.09	0.0941667	0.0625	0.0625	0.0625	0.0625	0.0625	0.0625	0.0625	0.0625	0.0625	0.0625	0.0625	0.266667
998	2	23	6	60	47	0.08125	9.54167	12.5417	13.7917	7.29167	7.54167	9.29167	0	0	0	0	0	0	0	0	0	0	0.0965278	0.146528	0.167361	0.0590278	0.0631944	0.0923611	0.0625	0.0625	0.0625	0.0625	0.0625	0.0625	0.0625	0.0625	0.0625	0.0625	0.333333
999	2	23	7	60	47	0.0947917	8.39286	11.3929	12.6429	6.14286	6.39286	8.14286	6.89286	0	0	0	0	0	0	0	0	0	0.077381	0.127381	0.148214	0.039881	0.0440476	0.0732143	0.052381	0.0625	0.0625	0.0625	0.0625	0.0625	0.0625	0.0625	0.0625	0.0625	0.4
1000	2	23	8	60	47	0.108333	7.4375	10.4375	11.6875	5.1875	5.4375	7.1875	5.9375	6.6875	0	0	0	0	0	0	0	0	0.0614583	0.111458	0.132292	0.0239583	0.028125	0.0572917	0.0364583	0.0489583	0.0625	0.0625	0.0625	0.0625	0.0625	0.0625	0.0625	0.0625	0.466667
1001	2	23	9	60	47	0.121875	6.55556	9.55556	10.8056	4.30556	4.55556	6.30556	5.05556	5.80556	7.05556	0	0	0	0	0	0	0	0.0467593	0.0967593	0.117593	0.00925926	0.0134259	0.0425926	0.0217593	0.0342593	0.0550926	0.0625	0.0625	0.0625	0.0625	0.0625	0.0625	0.0625	0.533333
1002	2	23	10	60	47	0.135417	6.075	9.075	10.325	3.825	4.075	5.825	4.575	5.325	6.575	4.325	0	0	0	0	0	0	0.03875	0.08875	0.109583	0.00125	0.00541667	0.0345833	0.01375	0.02625	0.0470833	0.00958333	0.0625	0.0625	0.0625	0.0625	0.0625	0.0625	0.6
1003	2	23	11	60	47	0.148958	5.61364	8.61364	9.86364	3.36364	3.61364	5.36364	4.11364	4.86364	6.11364	3.86364	4.61364	0	0	0	0	0	0.0310606	0.0810606	0.101894	0.00643939	0.00227273	0.0268939	0.00606061	0.0185606	0.0393939	0.00189394	0.0143939	0.0625	0.0625	0.0625	0.0625	0.0625	0.657374
1004	2	23	12	60	47	0.1625	5.1875	8.1875	9.4375	2.9375	3.1875	4.9375	3.6875	4.4375	5.6875	3.4375	4.1875	4.6875	0	0	0	0	0.0239583	0.0739583	0.0947917	0.0135417	0.009375	0.0197917	0.00104167	0.0114583	0.0322917	0.00520833	0.00729167	0.015625	0.0625	0.0625	0.0625	0.0625	0.702222
1005	2	23	13	60	47	0.176042	4.76923	7.76923	9.01923	2.51923	2.76923	4.51923	3.26923	4.01923	5.26923	3.01923	3.76923	4.26923	5.01923	0	0	0	0.0169872	0.0669872	0.0878205	0.0205128	0.0163462	0.0128205	0.00801282	0.00448718	0.0253205	0.0121795	0.000320513	0.00865385	0.0211538	0.0625	0.0625	0.0625	0.739145
1006	2	23	14	60	47	0.189583	4.25	7.25	8.5	2	2.25	4	2.75	3.5	4.75	2.5	3.25	3.75	4.5	6.75	0	0	0.00833333	0.0583333	0.0791667	0.0291667	0.025	0.00416667	0.0166667	0.00416667	0.0166667	0.0208333	0.00833333	0	0.0125	0.05	0.0625	0.0625	0.755556
1007	2	23	15	60	47	0.203125	3.91667	6.91667	8.16667	1.66667	1.91667	3.66667	2.41667	3.16667	4.41667	2.16667	2.91667	3.41667	4.16667	6.41667	4.66667	0	0.00277778	0.0527778	0.0736111	0.0347222	0.0305556	0.00138889	0.0222222	0.00972222	0.0111111	0.0263889	0.0138889	0.00555556	0.00694444	0.0444444	0.0152778	0.0625	0.779259
1008	2	23	16	60	47	0.216667	3.75	6.75	8	1.5	1.75	3.5	2.25	3	4.25	2	2.75	3.25	4	6.25	4.5	2.5	0	0.05	0.0708333	0.0375	0.0333333	0.00416667	0.025	0.0125	0.00833333	0.0291667	0.0166667	0.00833333	0.00416667	0.0416667	0.0125	0.0208333	0.8
1009	2	24	1	30	47	-0.0354167	30	0	0	0	0	0	0	0	0	0	0	0	0	0	0	0	0.9375	0.0625	0.0625	0.0625	0.0625	0.0625	0.0625	0.0625	0.0625	0.0625	0.0625	0.0625	0.0625	0.0625	0.0625	0.0625	0
1010	2	24	2	30	47	-0.0708333	14.25	15.75	0	0	0	0	0	0	0	0	0	0	0	0	0	0	0.4125	0.4625	0.0625	0.0625	0.0625	0.0625	0.0625	0.0625	0.0625	0.0625	0.0625	0.0625	0.0625	0.0625	0.0625	0.0625	0.0666667
1011	2	24	3	30	47	-0.10625	8.79167	10.2917	10.9167	0	0	0	0	0	0	0	0	0	0	0	0	0	0.230556	0.280556	0.301389	0.0625	0.0625	0.0625	0.0625	0.0625	0.0625	0.0625	0.0625	0.0625	0.0625	0.0625	0.0625	0.0625	0.133333
1012	2	24	4	30	47	-0.141667	6.875	8.375	9	5.75	0	0	0	0	0	0	0	0	0	0	0	0	0.166667	0.216667	0.2375	0.129167	0.0625	0.0625	0.0625	0.0625	0.0625	0.0625	0.0625	0.0625	0.0625	0.0625	0.0625	0.0625	0.2
1013	2	24	5	30	47	-0.177083	5.7	7.2	7.825	4.575	4.7	0	0	0	0	0	0	0	0	0	0	0	0.1275	0.1775	0.198333	0.09	0.0941667	0.0625	0.0625	0.0625	0.0625	0.0625	0.0625	0.0625	0.0625	0.0625	0.0625	0.0625	0.266667
1014	2	24	6	30	47	-0.2125	4.77083	6.27083	6.89583	3.64583	3.77083	4.64583	0	0	0	0	0	0	0	0	0	0	0.0965278	0.146528	0.167361	0.0590278	0.0631944	0.0923611	0.0625	0.0625	0.0625	0.0625	0.0625	0.0625	0.0625	0.0625	0.0625	0.0625	0.333333
1015	2	24	7	30	47	-0.247917	4.19643	5.69643	6.32143	3.07143	3.19643	4.07143	3.44643	0	0	0	0	0	0	0	0	0	0.077381	0.127381	0.148214	0.039881	0.0440476	0.0732143	0.052381	0.0625	0.0625	0.0625	0.0625	0.0625	0.0625	0.0625	0.0625	0.0625	0.4
1016	2	24	8	30	47	-0.283333	3.71875	5.21875	5.84375	2.59375	2.71875	3.59375	2.96875	3.34375	0	0	0	0	0	0	0	0	0.0614583	0.111458	0.132292	0.0239583	0.028125	0.0572917	0.0364583	0.0489583	0.0625	0.0625	0.0625	0.0625	0.0625	0.0625	0.0625	0.0625	0.466667
1017	2	24	9	30	47	-0.31875	3.27778	4.77778	5.40278	2.15278	2.27778	3.15278	2.52778	2.90278	3.52778	0	0	0	0	0	0	0	0.0467593	0.0967593	0.117593	0.00925926	0.0134259	0.0425926	0.0217593	0.0342593	0.0550926	0.0625	0.0625	0.0625	0.0625	0.0625	0.0625	0.0625	0.533333
1018	2	24	10	30	47	-0.354167	3.0375	4.5375	5.1625	1.9125	2.0375	2.9125	2.2875	2.6625	3.2875	2.1625	0	0	0	0	0	0	0.03875	0.08875	0.109583	0.00125	0.00541667	0.0345833	0.01375	0.02625	0.0470833	0.00958333	0.0625	0.0625	0.0625	0.0625	0.0625	0.0625	0.6
1019	2	24	11	30	47	-0.389583	2.80682	4.30682	4.93182	1.68182	1.80682	2.68182	2.05682	2.43182	3.05682	1.93182	2.30682	0	0	0	0	0	0.0310606	0.0810606	0.101894	0.00643939	0.00227273	0.0268939	0.00606061	0.0185606	0.0393939	0.00189394	0.0143939	0.0625	0.0625	0.0625	0.0625	0.0625	0.657374
1020	2	24	12	30	47	-0.425	2.59375	4.09375	4.71875	1.46875	1.59375	2.46875	1.84375	2.21875	2.84375	1.71875	2.09375	2.34375	0	0	0	0	0.0239583	0.0739583	0.0947917	0.0135417	0.009375	0.0197917	0.00104167	0.0114583	0.0322917	0.00520833	0.00729167	0.015625	0.0625	0.0625	0.0625	0.0625	0.702222
1021	2	24	13	30	47	-0.460417	2.38462	3.88462	4.50962	1.25962	1.38462	2.25962	1.63462	2.00962	2.63462	1.50962	1.88462	2.13462	2.50962	0	0	0	0.0169872	0.0669872	0.0878205	0.0205128	0.0163462	0.0128205	0.00801282	0.00448718	0.0253205	0.0121795	0.000320513	0.00865385	0.0211538	0.0625	0.0625	0.0625	0.739145
1022	2	24	14	30	47	-0.495833	2.125	3.625	4.25	1	1.125	2	1.375	1.75	2.375	1.25	1.625	1.875	2.25	3.375	0	0	0.00833333	0.0583333	0.0791667	0.0291667	0.025	0.00416667	0.0166667	0.00416667	0.0166667	0.0208333	0.00833333	0	0.0125	0.05	0.0625	0.0625	0.755556
1023	2	24	15	30	47	-0.53125	1.95833	3.45833	4.08333	0.833333	0.958333	1.83333	1.20833	1.58333	2.20833	1.08333	1.45833	1.70833	2.08333	3.20833	2.33333	0	0.00277778	0.0527778	0.0736111	0.0347222	0.0305556	0.00138889	0.0222222	0.00972222	0.0111111	0.0263889	0.0138889	0.00555556	0.00694444	0.0444444	0.0152778	0.0625	0.779259
1024	2	24	16	30	47	-0.566667	1.875	3.375	4	0.75	0.875	1.75	1.125	1.5	2.125	1	1.375	1.625	2	3.125	2.25	1.25	0	0.05	0.0708333	0.0375	0.0333333	0.00416667	0.025	0.0125	0.00833333	0.0291667	0.0166667	0.00833333	0.00416667	0.0416667	0.0125	0.0208333	0.8
1025	2	25	1	480	63	0.0542969	480	0	0	0	0	0	0	0	0	0	0	0	0	0	0	0	0.9375	0.0625	0.0625	0.0625	0.0625	0.0625	0.0625	0.0625	0.0625	0.0625	0.0625	0.0625	0.0625	0.0625	0.0625	0.0625	0
1026	2	25	2	480	63	0.108594	228	252	0	0	0	0	0	0	0	0	0	0	0	0	0	0	0.4125	0.4625	0.0625	0.0625	0.0625	0.0625	0.0625	0.0625	0.0625	0.0625	0.0625	0.0625	0.0625	0.0625	0.0625	0.0625	0.0666667
1027	2	25	3	480	63	0.162891	140.667	164.667	174.667	0	0	0	0	0	0	0	0	0	0	0	0	0	0.230556	0.280556	0.301389	0.0625	0.0625	0.0625	0.0625	0.0625	0.0625	0.0625	0.0625	0.0625	0.0625	0.0625	0.0625	0.0625	0.133333
1028	2	25	4	480	63	0.217188	110	134	144	92	0	0	0	0	0	0	0	0	0	0	0	0	0.166667	0.216667	0.2375	0.129167	0.0625	0.0625	0.0625	0.0625	0.0625	0.0625	0.0625	0.0625	0.0625	0.0625	0.0625	0.0625	0.2
1029	2	25	5	480	63	0.271484	91.2	115.2	125.2	73.2	75.2	0	0	0	0	0	0	0	0	0	0	0	0.1275	0.1775	0.198333	0.09	0.0941667	0.0625	0.0625	0.0625	0.0625	0.0625	0.0625	0.0625	0.0625	0.0625	0.0625	0.0625	0.266667
1030	2	25	6	480	63	0.325781	76.3333	100.333	110.333	58.3333	60.3333	74.3333	0	0	0	0	0	0	0	0	0	0	0.0965278	0.146528	0.167361	0.0590278	0.0631944	0.0923611	0.0625	0.0625	0.0625	0.0625	0.0625	0.0625	0.0625	0.0625	0.0625	0.0625	0.333333
1031	2	25	7	480	63	0.380078	67.1429	91.1429	101.143	49.1429	51.1429	65.1429	55.1429	0	0	0	0	0	0	0	0	0	0.077381	0.127381	0.148214	0.039881	0.0440476	0.0732143	0.052381	0.0625	0.0625	0.0625	0.0625	0.0625	0.0625	0.0625	0.0625	0.0625	0.4
1032	2	25	8	480	63	0.434375	59.5	83.5	93.5	41.5	43.5	57.5	47.5	53.5	0	0	0	0	0	0	0	0	0.0614583	0.111458	0.132292	0.0239583	0.028125	0.0572917	0.0364583	0.0489583	0.0625	0.0625	0.0625	0.0625	0.0625	0.0625	0.0625	0.0625	0.466667
1033	2	25	9	480	63	0.488672	52.4444	76.4444	86.4444	34.4444	36.4444	50.4444	40.4444	46.4444	56.4444	0	0	0	0	0	0	0	0.0467593	0.0967593	0.117593	0.00925926	0.0134259	0.0425926	0.0217593	0.0342593	0.0550926	0.0625	0.0625	0.0625	0.0625	0.0625	0.0625	0.0625	0.533333
1034	2	25	10	480	63	0.542969	48.6	72.6	82.6	30.6	32.6	46.6	36.6	42.6	52.6	34.6	0	0	0	0	0	0	0.03875	0.08875	0.109583	0.00125	0.00541667	0.0345833	0.01375	0.02625	0.0470833	0.00958333	0.0625	0.0625	0.0625	0.0625	0.0625	0.0625	0.6
1035	2	25	11	480	63	0.597266	44.9091	68.9091	78.9091	26.9091	28.9091	42.9091	32.9091	38.9091	48.9091	30.9091	36.9091	0	0	0	0	0	0.0310606	0.0810606	0.101894	0.00643939	0.00227273	0.0268939	0.00606061	0.0185606	0.0393939	0.00189394	0.0143939	0.0625	0.0625	0.0625	0.0625	0.0625	0.657374
1036	2	25	12	480	63	0.651563	41.5	65.5	75.5	23.5	25.5	39.5	29.5	35.5	45.5	27.5	33.5	37.5	0	0	0	0	0.0239583	0.0739583	0.0947917	0.0135417	0.009375	0.0197917	0.00104167	0.0114583	0.0322917	0.00520833	0.00729167	0.015625	0.0625	0.0625	0.0625	0.0625	0.702222
1037	2	25	13	480	63	0.705859	38.1538	62.1538	72.1538	20.1538	22.1538	36.1538	26.1538	32.1538	42.1538	24.1538	30.1538	34.1538	40.1538	0	0	0	0.0169872	0.0669872	0.0878205	0.0205128	0.0163462	0.0128205	0.00801282	0.00448718	0.0253205	0.0121795	0.000320513	0.00865385	0.0211538	0.0625	0.0625	0.0625	0.739145
1038	2	25	14	480	63	0.760156	34	58	68	16	18	32	22	28	38	20	26	30	36	54	0	0	0.00833333	0.0583333	0.0791667	0.0291667	0.025	0.00416667	0.0166667	0.00416667	0.0166667	0.0208333	0.00833333	0	0.0125	0.05	0.0625	0.0625	0.755556
1039	2	25	15	480	63	0.814453	31.3333	55.3333	65.3333	13.3333	15.3333	29.3333	19.3333	25.3333	35.3333	17.3333	23.3333	27.3333	33.3333	51.3333	37.3333	0	0.00277778	0.0527778	0.0736111	0.0347222	0.0305556	0.00138889	0.0222222	0.00972222	0.0111111	0.0263889	0.0138889	0.00555556	0.00694444	0.0444444	0.0152778	0.0625	0.779259
1040	2	25	16	480	63	0.86875	30	54	64	12	14	28	18	24	34	16	22	26	32	50	36	20	0	0.05	0.0708333	0.0375	0.0333333	0.00416667	0.025	0.0125	0.00833333	0.0291667	0.0166667	0.00833333	0.00416667	0.0416667	0.0125	0.0208333	0.8
1041	2	26	1	240	63	0.0460938	240	0	0	0	0	0	0	0	0	0	0	0	0	0	0	0	0.9375	0.0625	0.0625	0.0625	0.0625	0.0625	0.0625	0.0625	0.0625	0.0625	0.0625	0.0625	0.0625	0.0625	0.0625	0.0625	0
1042	2	26	2	240	63	0.0921875	114	126	0	0	0	0	0	0	0	0	0	0	0	0	0	0	0.4125	0.4625	0.0625	0.0625	0.0625	0.0625	0.0625	0.0625	0.0625	0.0625	0.0625	0.0625	0.0625	0.0625	0.0625	0.0625	0.0666667
1043	2	26	3	240	63	0.138281	70.3333	82.3333	87.3333	0	0	0	0	0	0	0	0	0	0	0	0	0	0.230556	0.280556	0.301389	0.0625	0.0625	0.0625	0.0625	0.0625	0.0625	0.0625	0.0625	0.0625	0.0625	0.0625	0.0625	0.0625	0.133333
1044	2	26	4	240	63	0.184375	55	67	72	46	0	0	0	0	0	0	0	0	0	0	0	0	0.166667	0.216667	0.2375	0.129167	0.0625	0.0625	0.0625	0.0625	0.0625	0.0625	0.0625	0.0625	0.0625	0.0625	0.0625	0.0625	0.2
1045	2	26	5	240	63	0.230469	45.6	57.6	62.6	36.6	37.6	0	0	0	0	0	0	0	0	0	0	0	0.1275	0.1775	0.198333	0.09	0.0941667	0.0625	0.0625	0.0625	0.0625	0.0625	0.0625	0.0625	0.0625	0.0625	0.0625	0.0625	0.266667
1046	2	26	6	240	63	0.276563	38.1667	50.1667	55.1667	29.1667	30.1667	37.1667	0	0	0	0	0	0	0	0	0	0	0.0965278	0.146528	0.167361	0.0590278	0.0631944	0.0923611	0.0625	0.0625	0.0625	0.0625	0.0625	0.0625	0.0625	0.0625	0.0625	0.0625	0.333333
1047	2	26	7	240	63	0.322656	33.5714	45.5714	50.5714	24.5714	25.5714	32.5714	27.5714	0	0	0	0	0	0	0	0	0	0.077381	0.127381	0.148214	0.039881	0.0440476	0.0732143	0.052381	0.0625	0.0625	0.0625	0.0625	0.0625	0.0625	0.0625	0.0625	0.0625	0.4
1048	2	26	8	240	63	0.36875	29.75	41.75	46.75	20.75	21.75	28.75	23.75	26.75	0	0	0	0	0	0	0	0	0.0614583	0.111458	0.132292	0.0239583	0.028125	0.0572917	0.0364583	0.0489583	0.0625	0.0625	0.0625	0.0625	0.0625	0.0625	0.0625	0.0625	0.466667
1049	2	26	9	240	63	0.414844	26.2222	38.2222	43.2222	17.2222	18.2222	25.2222	20.2222	23.2222	28.2222	0	0	0	0	0	0	0	0.0467593	0.0967593	0.117593	0.00925926	0.0134259	0.0425926	0.0217593	0.0342593	0.0550926	0.0625	0.0625	0.0625	0.0625	0.0625	0.0625	0.0625	0.533333
1050	2	26	10	240	63	0.460938	24.3	36.3	41.3	15.3	16.3	23.3	18.3	21.3	26.3	17.3	0	0	0	0	0	0	0.03875	0.08875	0.109583	0.00125	0.00541667	0.0345833	0.01375	0.02625	0.0470833	0.00958333	0.0625	0.0625	0.0625	0.0625	0.0625	0.0625	0.6
1051	2	26	11	240	63	0.507031	22.4545	34.4545	39.4545	13.4545	14.4545	21.4545	16.4545	19.4545	24.4545	15.4545	18.4545	0	0	0	0	0	0.0310606	0.0810606	0.101894	0.00643939	0.00227273	0.0268939	0.00606061	0.0185606	0.0393939	0.00189394	0.0143939	0.0625	0.0625	0.0625	0.0625	0.0625	0.657374
1052	2	26	12	240	63	0.553125	20.75	32.75	37.75	11.75	12.75	19.75	14.75	17.75	22.75	13.75	16.75	18.75	0	0	0	0	0.0239583	0.0739583	0.0947917	0.0135417	0.009375	0.0197917	0.00104167	0.0114583	0.0322917	0.00520833	0.00729167	0.015625	0.0625	0.0625	0.0625	0.0625	0.702222
1053	2	26	13	240	63	0.599219	19.0769	31.0769	36.0769	10.0769	11.0769	18.0769	13.0769	16.0769	21.0769	12.0769	15.0769	17.0769	20.0769	0	0	0	0.0169872	0.0669872	0.0878205	0.0205128	0.0163462	0.0128205	0.00801282	0.00448718	0.0253205	0.0121795	0.000320513	0.00865385	0.0211538	0.0625	0.0625	0.0625	0.739145
1054	2	26	14	240	63	0.645313	17	29	34	8	9	16	11	14	19	10	13	15	18	27	0	0	0.00833333	0.0583333	0.0791667	0.0291667	0.025	0.00416667	0.0166667	0.00416667	0.0166667	0.0208333	0.00833333	0	0.0125	0.05	0.0625	0.0625	0.755556
1055	2	26	15	240	63	0.691406	15.6667	27.6667	32.6667	6.66667	7.66667	14.6667	9.66667	12.6667	17.6667	8.66667	11.6667	13.6667	16.6667	25.6667	18.6667	0	0.00277778	0.0527778	0.0736111	0.0347222	0.0305556	0.00138889	0.0222222	0.00972222	0.0111111	0.0263889	0.0138889	0.00555556	0.00694444	0.0444444	0.0152778	0.0625	0.779259
1056	2	26	16	240	63	0.7375	15	27	32	6	7	14	9	12	17	8	11	13	16	25	18	10	0	0.05	0.0708333	0.0375	0.0333333	0.00416667	0.025	0.0125	0.00833333	0.0291667	0.0166667	0.00833333	0.00416667	0.0416667	0.0125	0.0208333	0.8
1057	2	27	1	210	63	0.04375	210	0	0	0	0	0	0	0	0	0	0	0	0	0	0	0	0.9375	0.0625	0.0625	0.0625	0.0625	0.0625	0.0625	0.0625	0.0625	0.0625	0.0625	0.0625	0.0625	0.0625	0.0625	0.0625	0
1058	2	27	2	210	63	0.0875	99.75	110.25	0	0	0	0	0	0	0	0	0	0	0	0	0	0	0.4125	0.4625	0.0625	0.0625	0.0625	0.0625	0.0625	0.0625	0.0625	0.0625	0.0625	0.0625	0.0625	0.0625	0.0625	0.0625	0.0666667
1059	2	27	3	210	63	0.13125	61.5417	72.0417	76.4167	0	0	0	0	0	0	0	0	0	0	0	0	0	0.230556	0.280556	0.301389	0.0625	0.0625	0.0625	0.0625	0.0625	0.0625	0.0625	0.0625	0.0625	0.0625	0.0625	0.0625	0.0625	0.133333
1060	2	27	4	210	63	0.175	48.125	58.625	63	40.25	0	0	0	0	0	0	0	0	0	0	0	0	0.166667	0.216667	0.2375	0.129167	0.0625	0.0625	0.0625	0.0625	0.0625	0.0625	0.0625	0.0625	0.0625	0.0625	0.0625	0.0625	0.2
1061	2	27	5	210	63	0.21875	39.9	50.4	54.775	32.025	32.9	0	0	0	0	0	0	0	0	0	0	0	0.1275	0.1775	0.198333	0.09	0.0941667	0.0625	0.0625	0.0625	0.0625	0.0625	0.0625	0.0625	0.0625	0.0625	0.0625	0.0625	0.266667
1062	2	27	6	210	63	0.2625	33.3958	43.8958	48.2708	25.5208	26.3958	32.5208	0	0	0	0	0	0	0	0	0	0	0.0965278	0.146528	0.167361	0.0590278	0.0631944	0.0923611	0.0625	0.0625	0.0625	0.0625	0.0625	0.0625	0.0625	0.0625	0.0625	0.0625	0.333333
1063	2	27	7	210	63	0.30625	29.375	39.875	44.25	21.5	22.375	28.5	24.125	0	0	0	0	0	0	0	0	0	0.077381	0.127381	0.148214	0.039881	0.0440476	0.0732143	0.052381	0.0625	0.0625	0.0625	0.0625	0.0625	0.0625	0.0625	0.0625	0.0625	0.4
1064	2	27	8	210	63	0.35	26.0312	36.5312	40.9063	18.1562	19.0312	25.1562	20.7812	23.4062	0	0	0	0	0	0	0	0	0.0614583	0.111458	0.132292	0.0239583	0.028125	0.0572917	0.0364583	0.0489583	0.0625	0.0625	0.0625	0.0625	0.0625	0.0625	0.0625	0.0625	0.466667
1065	2	27	9	210	63	0.39375	22.9444	33.4444	37.8194	15.0694	15.9444	22.0694	17.6944	20.3194	24.6944	0	0	0	0	0	0	0	0.0467593	0.0967593	0.117593	0.00925926	0.0134259	0.0425926	0.0217593	0.0342593	0.0550926	0.0625	0.0625	0.0625	0.0625	0.0625	0.0625	0.0625	0.533333
1066	2	27	10	210	63	0.4375	21.2625	31.7625	36.1375	13.3875	14.2625	20.3875	16.0125	18.6375	23.0125	15.1375	0	0	0	0	0	0	0.03875	0.08875	0.109583	0.00125	0.00541667	0.0345833	0.01375	0.02625	0.0470833	0.00958333	0.0625	0.0625	0.0625	0.0625	0.0625	0.0625	0.6
1067	2	27	11	210	63	0.48125	19.6477	30.1477	34.5227	11.7727	12.6477	18.7727	14.3977	17.0227	21.3977	13.5227	16.1477	0	0	0	0	0	0.0310606	0.0810606	0.101894	0.00643939	0.00227273	0.0268939	0.00606061	0.0185606	0.0393939	0.00189394	0.0143939	0.0625	0.0625	0.0625	0.0625	0.0625	0.657374
1068	2	27	12	210	63	0.525	18.1562	28.6562	33.0312	10.2812	11.1562	17.2812	12.9062	15.5312	19.9062	12.0312	14.6562	16.4062	0	0	0	0	0.0239583	0.0739583	0.0947917	0.0135417	0.009375	0.0197917	0.00104167	0.0114583	0.0322917	0.00520833	0.00729167	0.015625	0.0625	0.0625	0.0625	0.0625	0.702222
1069	2	27	13	210	63	0.56875	16.6923	27.1923	31.5673	8.81731	9.69231	15.8173	11.4423	14.0673	18.4423	10.5673	13.1923	14.9423	17.5673	0	0	0	0.0169872	0.0669872	0.0878205	0.0205128	0.0163462	0.0128205	0.00801282	0.00448718	0.0253205	0.0121795	0.000320513	0.00865385	0.0211538	0.0625	0.0625	0.0625	0.739145
1070	2	27	14	210	63	0.6125	14.875	25.375	29.75	7	7.875	14	9.625	12.25	16.625	8.75	11.375	13.125	15.75	23.625	0	0	0.00833333	0.0583333	0.0791667	0.0291667	0.025	0.00416667	0.0166667	0.00416667	0.0166667	0.0208333	0.00833333	0	0.0125	0.05	0.0625	0.0625	0.755556
1071	2	27	15	210	63	0.65625	13.7083	24.2083	28.5833	5.83333	6.70833	12.8333	8.45833	11.0833	15.4583	7.58333	10.2083	11.9583	14.5833	22.4583	16.3333	0	0.00277778	0.0527778	0.0736111	0.0347222	0.0305556	0.00138889	0.0222222	0.00972222	0.0111111	0.0263889	0.0138889	0.00555556	0.00694444	0.0444444	0.0152778	0.0625	0.779259
1072	2	27	16	210	63	0.7	13.125	23.625	28	5.25	6.125	12.25	7.875	10.5	14.875	7	9.625	11.375	14	21.875	15.75	8.75	0	0.05	0.0708333	0.0375	0.0333333	0.00416667	0.025	0.0125	0.00833333	0.0291667	0.0166667	0.00833333	0.00416667	0.0416667	0.0125	0.0208333	0.8
1073	2	28	1	180	63	0.040625	180	0	0	0	0	0	0	0	0	0	0	0	0	0	0	0	0.9375	0.0625	0.0625	0.0625	0.0625	0.0625	0.0625	0.0625	0.0625	0.0625	0.0625	0.0625	0.0625	0.0625	0.0625	0.0625	0
1074	2	28	2	180	63	0.08125	85.5	94.5	0	0	0	0	0	0	0	0	0	0	0	0	0	0	0.4125	0.4625	0.0625	0.0625	0.0625	0.0625	0.0625	0.0625	0.0625	0.0625	0.0625	0.0625	0.0625	0.0625	0.0625	0.0625	0.0666667
1075	2	28	3	180	63	0.121875	52.75	61.75	65.5	0	0	0	0	0	0	0	0	0	0	0	0	0	0.230556	0.280556	0.301389	0.0625	0.0625	0.0625	0.0625	0.0625	0.0625	0.0625	0.0625	0.0625	0.0625	0.0625	0.0625	0.0625	0.133333
1076	2	28	4	180	63	0.1625	41.25	50.25	54	34.5	0	0	0	0	0	0	0	0	0	0	0	0	0.166667	0.216667	0.2375	0.129167	0.0625	0.0625	0.0625	0.0625	0.0625	0.0625	0.0625	0.0625	0.0625	0.0625	0.0625	0.0625	0.2
1077	2	28	5	180	63	0.203125	34.2	43.2	46.95	27.45	28.2	0	0	0	0	0	0	0	0	0	0	0	0.1275	0.1775	0.198333	0.09	0.0941667	0.0625	0.0625	0.0625	0.0625	0.0625	0.0625	0.0625	0.0625	0.0625	0.0625	0.0625	0.266667
1078	2	28	6	180	63	0.24375	28.625	37.625	41.375	21.875	22.625	27.875	0	0	0	0	0	0	0	0	0	0	0.0965278	0.146528	0.167361	0.0590278	0.0631944	0.0923611	0.0625	0.0625	0.0625	0.0625	0.0625	0.0625	0.0625	0.0625	0.0625	0.0625	0.333333
1079	2	28	7	180	63	0.284375	25.1786	34.1786	37.9286	18.4286	19.1786	24.4286	20.6786	0	0	0	0	0	0	0	0	0	0.077381	0.127381	0.148214	0.039881	0.0440476	0.0732143	0.052381	0.0625	0.0625	0.0625	0.0625	0.0625	0.0625	0.0625	0.0625	0.0625	0.4
1080	2	28	8	180	63	0.325	22.3125	31.3125	35.0625	15.5625	16.3125	21.5625	17.8125	20.0625	0	0	0	0	0	0	0	0	0.0614583	0.111458	0.132292	0.0239583	0.028125	0.0572917	0.0364583	0.0489583	0.0625	0.0625	0.0625	0.0625	0.0625	0.0625	0.0625	0.0625	0.466667
1081	2	28	9	180	63	0.365625	19.6667	28.6667	32.4167	12.9167	13.6667	18.9167	15.1667	17.4167	21.1667	0	0	0	0	0	0	0	0.0467593	0.0967593	0.117593	0.00925926	0.0134259	0.0425926	0.0217593	0.0342593	0.0550926	0.0625	0.0625	0.0625	0.0625	0.0625	0.0625	0.0625	0.533333
1082	2	28	10	180	63	0.40625	18.225	27.225	30.975	11.475	12.225	17.475	13.725	15.975	19.725	12.975	0	0	0	0	0	0	0.03875	0.08875	0.109583	0.00125	0.00541667	0.0345833	0.01375	0.02625	0.0470833	0.00958333	0.0625	0.0625	0.0625	0.0625	0.0625	0.0625	0.6
1083	2	28	11	180	63	0.446875	16.8409	25.8409	29.5909	10.0909	10.8409	16.0909	12.3409	14.5909	18.3409	11.5909	13.8409	0	0	0	0	0	0.0310606	0.0810606	0.101894	0.00643939	0.00227273	0.0268939	0.00606061	0.0185606	0.0393939	0.00189394	0.0143939	0.0625	0.0625	0.0625	0.0625	0.0625	0.657374
1084	2	28	12	180	63	0.4875	15.5625	24.5625	28.3125	8.8125	9.5625	14.8125	11.0625	13.3125	17.0625	10.3125	12.5625	14.0625	0	0	0	0	0.0239583	0.0739583	0.0947917	0.0135417	0.009375	0.0197917	0.00104167	0.0114583	0.0322917	0.00520833	0.00729167	0.015625	0.0625	0.0625	0.0625	0.0625	0.702222
1085	2	28	13	180	63	0.528125	14.3077	23.3077	27.0577	7.55769	8.30769	13.5577	9.80769	12.0577	15.8077	9.05769	11.3077	12.8077	15.0577	0	0	0	0.0169872	0.0669872	0.0878205	0.0205128	0.0163462	0.0128205	0.00801282	0.00448718	0.0253205	0.0121795	0.000320513	0.00865385	0.0211538	0.0625	0.0625	0.0625	0.739145
1086	2	28	14	180	63	0.56875	12.75	21.75	25.5	6	6.75	12	8.25	10.5	14.25	7.5	9.75	11.25	13.5	20.25	0	0	0.00833333	0.0583333	0.0791667	0.0291667	0.025	0.00416667	0.0166667	0.00416667	0.0166667	0.0208333	0.00833333	0	0.0125	0.05	0.0625	0.0625	0.755556
1087	2	28	15	180	63	0.609375	11.75	20.75	24.5	5	5.75	11	7.25	9.5	13.25	6.5	8.75	10.25	12.5	19.25	14	0	0.00277778	0.0527778	0.0736111	0.0347222	0.0305556	0.00138889	0.0222222	0.00972222	0.0111111	0.0263889	0.0138889	0.00555556	0.00694444	0.0444444	0.0152778	0.0625	0.779259
1088	2	28	16	180	63	0.65	11.25	20.25	24	4.5	5.25	10.5	6.75	9	12.75	6	8.25	9.75	12	18.75	13.5	7.5	0	0.05	0.0708333	0.0375	0.0333333	0.00416667	0.025	0.0125	0.00833333	0.0291667	0.0166667	0.00833333	0.00416667	0.0416667	0.0125	0.0208333	0.8
1089	2	29	1	120	63	0.0296875	120	0	0	0	0	0	0	0	0	0	0	0	0	0	0	0	0.9375	0.0625	0.0625	0.0625	0.0625	0.0625	0.0625	0.0625	0.0625	0.0625	0.0625	0.0625	0.0625	0.0625	0.0625	0.0625	0
1090	2	29	2	120	63	0.059375	57	63	0	0	0	0	0	0	0	0	0	0	0	0	0	0	0.4125	0.4625	0.0625	0.0625	0.0625	0.0625	0.0625	0.0625	0.0625	0.0625	0.0625	0.0625	0.0625	0.0625	0.0625	0.0625	0.0666667
1091	2	29	3	120	63	0.0890625	35.1667	41.1667	43.6667	0	0	0	0	0	0	0	0	0	0	0	0	0	0.230556	0.280556	0.301389	0.0625	0.0625	0.0625	0.0625	0.0625	0.0625	0.0625	0.0625	0.0625	0.0625	0.0625	0.0625	0.0625	0.133333
1092	2	29	4	120	63	0.11875	27.5	33.5	36	23	0	0	0	0	0	0	0	0	0	0	0	0	0.166667	0.216667	0.2375	0.129167	0.0625	0.0625	0.0625	0.0625	0.0625	0.0625	0.0625	0.0625	0.0625	0.0625	0.0625	0.0625	0.2
1093	2	29	5	120	63	0.148438	22.8	28.8	31.3	18.3	18.8	0	0	0	0	0	0	0	0	0	0	0	0.1275	0.1775	0.198333	0.09	0.0941667	0.0625	0.0625	0.0625	0.0625	0.0625	0.0625	0.0625	0.0625	0.0625	0.0625	0.0625	0.266667
1094	2	29	6	120	63	0.178125	19.0833	25.0833	27.5833	14.5833	15.0833	18.5833	0	0	0	0	0	0	0	0	0	0	0.0965278	0.146528	0.167361	0.0590278	0.0631944	0.0923611	0.0625	0.0625	0.0625	0.0625	0.0625	0.0625	0.0625	0.0625	0.0625	0.0625	0.333333
1095	2	29	7	120	63	0.207812	16.7857	22.7857	25.2857	12.2857	12.7857	16.2857	13.7857	0	0	0	0	0	0	0	0	0	0.077381	0.127381	0.148214	0.039881	0.0440476	0.0732143	0.052381	0.0625	0.0625	0.0625	0.0625	0.0625	0.0625	0.0625	0.0625	0.0625	0.4
1096	2	29	8	120	63	0.2375	14.875	20.875	23.375	10.375	10.875	14.375	11.875	13.375	0	0	0	0	0	0	0	0	0.0614583	0.111458	0.132292	0.0239583	0.028125	0.0572917	0.0364583	0.0489583	0.0625	0.0625	0.0625	0.0625	0.0625	0.0625	0.0625	0.0625	0.466667
1097	2	29	9	120	63	0.267187	13.1111	19.1111	21.6111	8.61111	9.11111	12.6111	10.1111	11.6111	14.1111	0	0	0	0	0	0	0	0.0467593	0.0967593	0.117593	0.00925926	0.0134259	0.0425926	0.0217593	0.0342593	0.0550926	0.0625	0.0625	0.0625	0.0625	0.0625	0.0625	0.0625	0.533333
1098	2	29	10	120	63	0.296875	12.15	18.15	20.65	7.65	8.15	11.65	9.15	10.65	13.15	8.65	0	0	0	0	0	0	0.03875	0.08875	0.109583	0.00125	0.00541667	0.0345833	0.01375	0.02625	0.0470833	0.00958333	0.0625	0.0625	0.0625	0.0625	0.0625	0.0625	0.6
1099	2	29	11	120	63	0.326562	11.2273	17.2273	19.7273	6.72727	7.22727	10.7273	8.22727	9.72727	12.2273	7.72727	9.22727	0	0	0	0	0	0.0310606	0.0810606	0.101894	0.00643939	0.00227273	0.0268939	0.00606061	0.0185606	0.0393939	0.00189394	0.0143939	0.0625	0.0625	0.0625	0.0625	0.0625	0.657374
1100	2	29	12	120	63	0.35625	10.375	16.375	18.875	5.875	6.375	9.875	7.375	8.875	11.375	6.875	8.375	9.375	0	0	0	0	0.0239583	0.0739583	0.0947917	0.0135417	0.009375	0.0197917	0.00104167	0.0114583	0.0322917	0.00520833	0.00729167	0.015625	0.0625	0.0625	0.0625	0.0625	0.702222
1101	2	29	13	120	63	0.385937	9.53846	15.5385	18.0385	5.03846	5.53846	9.03846	6.53846	8.03846	10.5385	6.03846	7.53846	8.53846	10.0385	0	0	0	0.0169872	0.0669872	0.0878205	0.0205128	0.0163462	0.0128205	0.00801282	0.00448718	0.0253205	0.0121795	0.000320513	0.00865385	0.0211538	0.0625	0.0625	0.0625	0.739145
1102	2	29	14	120	63	0.415625	8.5	14.5	17	4	4.5	8	5.5	7	9.5	5	6.5	7.5	9	13.5	0	0	0.00833333	0.0583333	0.0791667	0.0291667	0.025	0.00416667	0.0166667	0.00416667	0.0166667	0.0208333	0.00833333	0	0.0125	0.05	0.0625	0.0625	0.755556
1103	2	29	15	120	63	0.445312	7.83333	13.8333	16.3333	3.33333	3.83333	7.33333	4.83333	6.33333	8.83333	4.33333	5.83333	6.83333	8.33333	12.8333	9.33333	0	0.00277778	0.0527778	0.0736111	0.0347222	0.0305556	0.00138889	0.0222222	0.00972222	0.0111111	0.0263889	0.0138889	0.00555556	0.00694444	0.0444444	0.0152778	0.0625	0.779259
1104	2	29	16	120	63	0.475	7.5	13.5	16	3	3.5	7	4.5	6	8.5	4	5.5	6.5	8	12.5	9	5	0	0.05	0.0708333	0.0375	0.0333333	0.00416667	0.025	0.0125	0.00833333	0.0291667	0.0166667	0.00833333	0.00416667	0.0416667	0.0125	0.0208333	0.8
1105	2	30	1	90	63	0.01875	90	0	0	0	0	0	0	0	0	0	0	0	0	0	0	0	0.9375	0.0625	0.0625	0.0625	0.0625	0.0625	0.0625	0.0625	0.0625	0.0625	0.0625	0.0625	0.0625	0.0625	0.0625	0.0625	0
1106	2	30	2	90	63	0.0375	42.75	47.25	0	0	0	0	0	0	0	0	0	0	0	0	0	0	0.4125	0.4625	0.0625	0.0625	0.0625	0.0625	0.0625	0.0625	0.0625	0.0625	0.0625	0.0625	0.0625	0.0625	0.0625	0.0625	0.0666667
1107	2	30	3	90	63	0.05625	26.375	30.875	32.75	0	0	0	0	0	0	0	0	0	0	0	0	0	0.230556	0.280556	0.301389	0.0625	0.0625	0.0625	0.0625	0.0625	0.0625	0.0625	0.0625	0.0625	0.0625	0.0625	0.0625	0.0625	0.133333
1108	2	30	4	90	63	0.075	20.625	25.125	27	17.25	0	0	0	0	0	0	0	0	0	0	0	0	0.166667	0.216667	0.2375	0.129167	0.0625	0.0625	0.0625	0.0625	0.0625	0.0625	0.0625	0.0625	0.0625	0.0625	0.0625	0.0625	0.2
1109	2	30	5	90	63	0.09375	17.1	21.6	23.475	13.725	14.1	0	0	0	0	0	0	0	0	0	0	0	0.1275	0.1775	0.198333	0.09	0.0941667	0.0625	0.0625	0.0625	0.0625	0.0625	0.0625	0.0625	0.0625	0.0625	0.0625	0.0625	0.266667
1110	2	30	6	90	63	0.1125	14.3125	18.8125	20.6875	10.9375	11.3125	13.9375	0	0	0	0	0	0	0	0	0	0	0.0965278	0.146528	0.167361	0.0590278	0.0631944	0.0923611	0.0625	0.0625	0.0625	0.0625	0.0625	0.0625	0.0625	0.0625	0.0625	0.0625	0.333333
1111	2	30	7	90	63	0.13125	12.5893	17.0893	18.9643	9.21429	9.58929	12.2143	10.3393	0	0	0	0	0	0	0	0	0	0.077381	0.127381	0.148214	0.039881	0.0440476	0.0732143	0.052381	0.0625	0.0625	0.0625	0.0625	0.0625	0.0625	0.0625	0.0625	0.0625	0.4
1112	2	30	8	90	63	0.15	11.1562	15.6562	17.5312	7.78125	8.15625	10.7812	8.90625	10.0312	0	0	0	0	0	0	0	0	0.0614583	0.111458	0.132292	0.0239583	0.028125	0.0572917	0.0364583	0.0489583	0.0625	0.0625	0.0625	0.0625	0.0625	0.0625	0.0625	0.0625	0.466667
1113	2	30	9	90	63	0.16875	9.83333	14.3333	16.2083	6.45833	6.83333	9.45833	7.58333	8.70833	10.5833	0	0	0	0	0	0	0	0.0467593	0.0967593	0.117593	0.00925926	0.0134259	0.0425926	0.0217593	0.0342593	0.0550926	0.0625	0.0625	0.0625	0.0625	0.0625	0.0625	0.0625	0.533333
1114	2	30	10	90	63	0.1875	9.1125	13.6125	15.4875	5.7375	6.1125	8.7375	6.8625	7.9875	9.8625	6.4875	0	0	0	0	0	0	0.03875	0.08875	0.109583	0.00125	0.00541667	0.0345833	0.01375	0.02625	0.0470833	0.00958333	0.0625	0.0625	0.0625	0.0625	0.0625	0.0625	0.6
1115	2	30	11	90	63	0.20625	8.42045	12.9205	14.7955	5.04545	5.42045	8.04545	6.17045	7.29545	9.17045	5.79545	6.92045	0	0	0	0	0	0.0310606	0.0810606	0.101894	0.00643939	0.00227273	0.0268939	0.00606061	0.0185606	0.0393939	0.00189394	0.0143939	0.0625	0.0625	0.0625	0.0625	0.0625	0.657374
1116	2	30	12	90	63	0.225	7.78125	12.2812	14.1562	4.40625	4.78125	7.40625	5.53125	6.65625	8.53125	5.15625	6.28125	7.03125	0	0	0	0	0.0239583	0.0739583	0.0947917	0.0135417	0.009375	0.0197917	0.00104167	0.0114583	0.0322917	0.00520833	0.00729167	0.015625	0.0625	0.0625	0.0625	0.0625	0.702222
1117	2	30	13	90	63	0.24375	7.15385	11.6538	13.5288	3.77885	4.15385	6.77885	4.90385	6.02885	7.90385	4.52885	5.65385	6.40385	7.52885	0	0	0	0.0169872	0.0669872	0.0878205	0.0205128	0.0163462	0.0128205	0.00801282	0.00448718	0.0253205	0.0121795	0.000320513	0.00865385	0.0211538	0.0625	0.0625	0.0625	0.739145
1118	2	30	14	90	63	0.2625	6.375	10.875	12.75	3	3.375	6	4.125	5.25	7.125	3.75	4.875	5.625	6.75	10.125	0	0	0.00833333	0.0583333	0.0791667	0.0291667	0.025	0.00416667	0.0166667	0.00416667	0.0166667	0.0208333	0.00833333	0	0.0125	0.05	0.0625	0.0625	0.755556
1119	2	30	15	90	63	0.28125	5.875	10.375	12.25	2.5	2.875	5.5	3.625	4.75	6.625	3.25	4.375	5.125	6.25	9.625	7	0	0.00277778	0.0527778	0.0736111	0.0347222	0.0305556	0.00138889	0.0222222	0.00972222	0.0111111	0.0263889	0.0138889	0.00555556	0.00694444	0.0444444	0.0152778	0.0625	0.779259
1120	2	30	16	90	63	0.3	5.625	10.125	12	2.25	2.625	5.25	3.375	4.5	6.375	3	4.125	4.875	6	9.375	6.75	3.75	0	0.05	0.0708333	0.0375	0.0333333	0.00416667	0.025	0.0125	0.00833333	0.0291667	0.0166667	0.00833333	0.00416667	0.0416667	0.0125	0.0208333	0.8
1121	2	31	1	60	63	-0.003125	60	0	0	0	0	0	0	0	0	0	0	0	0	0	0	0	0.9375	0.0625	0.0625	0.0625	0.0625	0.0625	0.0625	0.0625	0.0625	0.0625	0.0625	0.0625	0.0625	0.0625	0.0625	0.0625	0
1122	2	31	2	60	63	-0.00625	28.5	31.5	0	0	0	0	0	0	0	0	0	0	0	0	0	0	0.4125	0.4625	0.0625	0.0625	0.0625	0.0625	0.0625	0.0625	0.0625	0.0625	0.0625	0.0625	0.0625	0.0625	0.0625	0.0625	0.0666667
1123	2	31	3	60	63	-0.009375	17.5833	20.5833	21.8333	0	0	0	0	0	0	0	0	0	0	0	0	0	0.230556	0.280556	0.301389	0.0625	0.0625	0.0625	0.0625	0.0625	0.0625	0.0625	0.0625	0.0625	0.0625	0.0625	0.0625	0.0625	0.133333
1124	2	31	4	60	63	-0.0125	13.75	16.75	18	11.5	0	0	0	0	0	0	0	0	0	0	0	0	0.166667	0.216667	0.2375	0.129167	0.0625	0.0625	0.0625	0.0625	0.0625	0.0625	0.0625	0.0625	0.0625	0.0625	0.0625	0.0625	0.2
1125	2	31	5	60	63	-0.015625	11.4	14.4	15.65	9.15	9.4	0	0	0	0	0	0	0	0	0	0	0	0.1275	0.1775	0.198333	0.09	0.0941667	0.0625	0.0625	0.0625	0.0625	0.0625	0.0625	0.0625	0.0625	0.0625	0.0625	0.0625	0.266667
1126	2	31	6	60	63	-0.01875	9.54167	12.5417	13.7917	7.29167	7.54167	9.29167	0	0	0	0	0	0	0	0	0	0	0.0965278	0.146528	0.167361	0.0590278	0.0631944	0.0923611	0.0625	0.0625	0.0625	0.0625	0.0625	0.0625	0.0625	0.0625	0.0625	0.0625	0.333333
1127	2	31	7	60	63	-0.021875	8.39286	11.3929	12.6429	6.14286	6.39286	8.14286	6.89286	0	0	0	0	0	0	0	0	0	0.077381	0.127381	0.148214	0.039881	0.0440476	0.0732143	0.052381	0.0625	0.0625	0.0625	0.0625	0.0625	0.0625	0.0625	0.0625	0.0625	0.4
1128	2	31	8	60	63	-0.025	7.4375	10.4375	11.6875	5.1875	5.4375	7.1875	5.9375	6.6875	0	0	0	0	0	0	0	0	0.0614583	0.111458	0.132292	0.0239583	0.028125	0.0572917	0.0364583	0.0489583	0.0625	0.0625	0.0625	0.0625	0.0625	0.0625	0.0625	0.0625	0.466667
1129	2	31	9	60	63	-0.028125	6.55556	9.55556	10.8056	4.30556	4.55556	6.30556	5.05556	5.80556	7.05556	0	0	0	0	0	0	0	0.0467593	0.0967593	0.117593	0.00925926	0.0134259	0.0425926	0.0217593	0.0342593	0.0550926	0.0625	0.0625	0.0625	0.0625	0.0625	0.0625	0.0625	0.533333
1130	2	31	10	60	63	-0.03125	6.075	9.075	10.325	3.825	4.075	5.825	4.575	5.325	6.575	4.325	0	0	0	0	0	0	0.03875	0.08875	0.109583	0.00125	0.00541667	0.0345833	0.01375	0.02625	0.0470833	0.00958333	0.0625	0.0625	0.0625	0.0625	0.0625	0.0625	0.6
1131	2	31	11	60	63	-0.034375	5.61364	8.61364	9.86364	3.36364	3.61364	5.36364	4.11364	4.86364	6.11364	3.86364	4.61364	0	0	0	0	0	0.0310606	0.0810606	0.101894	0.00643939	0.00227273	0.0268939	0.00606061	0.0185606	0.0393939	0.00189394	0.0143939	0.0625	0.0625	0.0625	0.0625	0.0625	0.657374
1132	2	31	12	60	63	-0.0375	5.1875	8.1875	9.4375	2.9375	3.1875	4.9375	3.6875	4.4375	5.6875	3.4375	4.1875	4.6875	0	0	0	0	0.0239583	0.0739583	0.0947917	0.0135417	0.009375	0.0197917	0.00104167	0.0114583	0.0322917	0.00520833	0.00729167	0.015625	0.0625	0.0625	0.0625	0.0625	0.702222
1133	2	31	13	60	63	-0.040625	4.76923	7.76923	9.01923	2.51923	2.76923	4.51923	3.26923	4.01923	5.26923	3.01923	3.76923	4.26923	5.01923	0	0	0	0.0169872	0.0669872	0.0878205	0.0205128	0.0163462	0.0128205	0.00801282	0.00448718	0.0253205	0.0121795	0.000320513	0.00865385	0.0211538	0.0625	0.0625	0.0625	0.739145
1134	2	31	14	60	63	-0.04375	4.25	7.25	8.5	2	2.25	4	2.75	3.5	4.75	2.5	3.25	3.75	4.5	6.75	0	0	0.00833333	0.0583333	0.0791667	0.0291667	0.025	0.00416667	0.0166667	0.00416667	0.0166667	0.0208333	0.00833333	0	0.0125	0.05	0.0625	0.0625	0.755556
1135	2	31	15	60	63	-0.046875	3.91667	6.91667	8.16667	1.66667	1.91667	3.66667	2.41667	3.16667	4.41667	2.16667	2.91667	3.41667	4.16667	6.41667	4.66667	0	0.00277778	0.0527778	0.0736111	0.0347222	0.0305556	0.00138889	0.0222222	0.00972222	0.0111111	0.0263889	0.0138889	0.00555556	0.00694444	0.0444444	0.0152778	0.0625	0.779259
1136	2	31	16	60	63	-0.05	3.75	6.75	8	1.5	1.75	3.5	2.25	3	4.25	2	2.75	3.25	4	6.25	4.5	2.5	0	0.05	0.0708333	0.0375	0.0333333	0.00416667	0.025	0.0125	0.00833333	0.0291667	0.0166667	0.00833333	0.00416667	0.0416667	0.0125	0.0208333	0.8
1137	2	32	1	30	63	-0.06875	30	0	0	0	0	0	0	0	0	0	0	0	0	0	0	0	0.9375	0.0625	0.0625	0.0625	0.0625	0.0625	0.0625	0.0625	0.0625	0.0625	0.0625	0.0625	0.0625	0.0625	0.0625	0.0625	0
1138	2	32	2	30	63	-0.1375	14.25	15.75	0	0	0	0	0	0	0	0	0	0	0	0	0	0	0.4125	0.4625	0.0625	0.0625	0.0625	0.0625	0.0625	0.0625	0.0625	0.0625	0.0625	0.0625	0.0625	0.0625	0.0625	0.0625	0.0666667
1139	2	32	3	30	63	-0.20625	8.79167	10.2917	10.9167	0	0	0	0	0	0	0	0	0	0	0	0	0	0.230556	0.280556	0.301389	0.0625	0.0625	0.0625	0.0625	0.0625	0.0625	0.0625	0.0625	0.0625	0.0625	0.0625	0.0625	0.0625	0.133333
1140	2	32	4	30	63	-0.275	6.875	8.375	9	5.75	0	0	0	0	0	0	0	0	0	0	0	0	0.166667	0.216667	0.2375	0.129167	0.0625	0.0625	0.0625	0.0625	0.0625	0.0625	0.0625	0.0625	0.0625	0.0625	0.0625	0.0625	0.2
1141	2	32	5	30	63	-0.34375	5.7	7.2	7.825	4.575	4.7	0	0	0	0	0	0	0	0	0	0	0	0.1275	0.1775	0.198333	0.09	0.0941667	0.0625	0.0625	0.0625	0.0625	0.0625	0.0625	0.0625	0.0625	0.0625	0.0625	0.0625	0.266667
1142	2	32	6	30	63	-0.4125	4.77083	6.27083	6.89583	3.64583	3.77083	4.64583	0	0	0	0	0	0	0	0	0	0	0.0965278	0.146528	0.167361	0.0590278	0.0631944	0.0923611	0.0625	0.0625	0.0625	0.0625	0.0625	0.0625	0.0625	0.0625	0.0625	0.0625	0.333333
1143	2	32	7	30	63	-0.48125	4.19643	5.69643	6.32143	3.07143	3.19643	4.07143	3.44643	0	0	0	0	0	0	0	0	0	0.077381	0.127381	0.148214	0.039881	0.0440476	0.0732143	0.052381	0.0625	0.0625	0.0625	0.0625	0.0625	0.0625	0.0625	0.0625	0.0625	0.4
1144	2	32	8	30	63	-0.55	3.71875	5.21875	5.84375	2.59375	2.71875	3.59375	2.96875	3.34375	0	0	0	0	0	0	0	0	0.0614583	0.111458	0.132292	0.0239583	0.028125	0.0572917	0.0364583	0.0489583	0.0625	0.0625	0.0625	0.0625	0.0625	0.0625	0.0625	0.0625	0.466667
1145	2	32	9	30	63	-0.61875	3.27778	4.77778	5.40278	2.15278	2.27778	3.15278	2.52778	2.90278	3.52778	0	0	0	0	0	0	0	0.0467593	0.0967593	0.117593	0.00925926	0.0134259	0.0425926	0.0217593	0.0342593	0.0550926	0.0625	0.0625	0.0625	0.0625	0.0625	0.0625	0.0625	0.533333
1146	2	32	10	30	63	-0.6875	3.0375	4.5375	5.1625	1.9125	2.0375	2.9125	2.2875	2.6625	3.2875	2.1625	0	0	0	0	0	0	0.03875	0.08875	0.109583	0.00125	0.00541667	0.0345833	0.01375	0.02625	0.0470833	0.00958333	0.0625	0.0625	0.0625	0.0625	0.0625	0.0625	0.6
1147	2	32	11	30	63	-0.75625	2.80682	4.30682	4.93182	1.68182	1.80682	2.68182	2.05682	2.43182	3.05682	1.93182	2.30682	0	0	0	0	0	0.0310606	0.0810606	0.101894	0.00643939	0.00227273	0.0268939	0.00606061	0.0185606	0.0393939	0.00189394	0.0143939	0.0625	0.0625	0.0625	0.0625	0.0625	0.657374
1148	2	32	12	30	63	-0.825	2.59375	4.09375	4.71875	1.46875	1.59375	2.46875	1.84375	2.21875	2.84375	1.71875	2.09375	2.34375	0	0	0	0	0.0239583	0.0739583	0.0947917	0.0135417	0.009375	0.0197917	0.00104167	0.0114583	0.0322917	0.00520833	0.00729167	0.015625	0.0625	0.0625	0.0625	0.0625	0.702222
1149	2	32	13	30	63	-0.89375	2.38462	3.88462	4.50962	1.25962	1.38462	2.25962	1.63462	2.00962	2.63462	1.50962	1.88462	2.13462	2.50962	0	0	0	0.0169872	0.0669872	0.0878205	0.0205128	0.0163462	0.0128205	0.00801282	0.00448718	0.0253205	0.0121795	0.000320513	0.00865385	0.0211538	0.0625	0.0625	0.0625	0.739145
1150	2	32	14	30	63	-0.9625	2.125	3.625	4.25	1	1.125	2	1.375	1.75	2.375	1.25	1.625	1.875	2.25	3.375	0	0	0.00833333	0.0583333	0.0791667	0.0291667	0.025	0.00416667	0.0166667	0.00416667	0.0166667	0.0208333	0.00833333	0	0.0125	0.05	0.0625	0.0625	0.755556
1151	2	32	15	30	63	-1.03125	1.95833	3.45833	4.08333	0.833333	0.958333	1.83333	1.20833	1.58333	2.20833	1.08333	1.45833	1.70833	2.08333	3.20833	2.33333	0	0.00277778	0.0527778	0.0736111	0.0347222	0.0305556	0.00138889	0.0222222	0.00972222	0.0111111	0.0263889	0.0138889	0.00555556	0.00694444	0.0444444	0.0152778	0.0625	0.779259
1152	2	32	16	30	63	-1.1	1.875	3.375	4	0.75	0.875	1.75	1.125	1.5	2.125	1	1.375	1.625	2	3.125	2.25	1.25	0	0.05	0.0708333	0.0375	0.0333333	0.00416667	0.025	0.0125	0.00833333	0.0291667	0.0166667	0.00833333	0.00416667	0.0416667	0.0125	0.0208333	0.8
1153	2	33	1	480	79	0.0522135	480	0	0	0	0	0	0	0	0	0	0	0	0	0	0	0	0.9375	0.0625	0.0625	0.0625	0.0625	0.0625	0.0625	0.0625	0.0625	0.0625	0.0625	0.0625	0.0625	0.0625	0.0625	0.0625	0
1154	2	33	2	480	79	0.104427	228	252	0	0	0	0	0	0	0	0	0	0	0	0	0	0	0.4125	0.4625	0.0625	0.0625	0.0625	0.0625	0.0625	0.0625	0.0625	0.0625	0.0625	0.0625	0.0625	0.0625	0.0625	0.0625	0.0666667
1155	2	33	3	480	79	0.156641	140.667	164.667	174.667	0	0	0	0	0	0	0	0	0	0	0	0	0	0.230556	0.280556	0.301389	0.0625	0.0625	0.0625	0.0625	0.0625	0.0625	0.0625	0.0625	0.0625	0.0625	0.0625	0.0625	0.0625	0.133333
1156	2	33	4	480	79	0.208854	110	134	144	92	0	0	0	0	0	0	0	0	0	0	0	0	0.166667	0.216667	0.2375	0.129167	0.0625	0.0625	0.0625	0.0625	0.0625	0.0625	0.0625	0.0625	0.0625	0.0625	0.0625	0.0625	0.2
1157	2	33	5	480	79	0.261068	91.2	115.2	125.2	73.2	75.2	0	0	0	0	0	0	0	0	0	0	0	0.1275	0.1775	0.198333	0.09	0.0941667	0.0625	0.0625	0.0625	0.0625	0.0625	0.0625	0.0625	0.0625	0.0625	0.0625	0.0625	0.266667
1158	2	33	6	480	79	0.313281	76.3333	100.333	110.333	58.3333	60.3333	74.3333	0	0	0	0	0	0	0	0	0	0	0.0965278	0.146528	0.167361	0.0590278	0.0631944	0.0923611	0.0625	0.0625	0.0625	0.0625	0.0625	0.0625	0.0625	0.0625	0.0625	0.0625	0.333333
1159	2	33	7	480	79	0.365495	67.1429	91.1429	101.143	49.1429	51.1429	65.1429	55.1429	0	0	0	0	0	0	0	0	0	0.077381	0.127381	0.148214	0.039881	0.0440476	0.0732143	0.052381	0.0625	0.0625	0.0625	0.0625	0.0625	0.0625	0.0625	0.0625	0.0625	0.4
1160	2	33	8	480	79	0.417708	59.5	83.5	93.5	41.5	43.5	57.5	47.5	53.5	0	0	0	0	0	0	0	0	0.0614583	0.111458	0.132292	0.0239583	0.028125	0.0572917	0.0364583	0.0489583	0.0625	0.0625	0.0625	0.0625	0.0625	0.0625	0.0625	0.0625	0.466667
1161	2	33	9	480	79	0.469922	52.4444	76.4444	86.4444	34.4444	36.4444	50.4444	40.4444	46.4444	56.4444	0	0	0	0	0	0	0	0.0467593	0.0967593	0.117593	0.00925926	0.0134259	0.0425926	0.0217593	0.0342593	0.0550926	0.0625	0.0625	0.0625	0.0625	0.0625	0.0625	0.0625	0.533333
1162	2	33	10	480	79	0.522135	48.6	72.6	82.6	30.6	32.6	46.6	36.6	42.6	52.6	34.6	0	0	0	0	0	0	0.03875	0.08875	0.109583	0.00125	0.00541667	0.0345833	0.01375	0.02625	0.0470833	0.00958333	0.0625	0.0625	0.0625	0.0625	0.0625	0.0625	0.6
1163	2	33	11	480	79	0.574349	44.9091	68.9091	78.9091	26.9091	28.9091	42.9091	32.9091	38.9091	48.9091	30.9091	36.9091	0	0	0	0	0	0.0310606	0.0810606	0.101894	0.00643939	0.00227273	0.0268939	0.00606061	0.0185606	0.0393939	0.00189394	0.0143939	0.0625	0.0625	0.0625	0.0625	0.0625	0.657374
1164	2	33	12	480	79	0.626563	41.5	65.5	75.5	23.5	25.5	39.5	29.5	35.5	45.5	27.5	33.5	37.5	0	0	0	0	0.0239583	0.0739583	0.0947917	0.0135417	0.009375	0.0197917	0.00104167	0.0114583	0.0322917	0.00520833	0.00729167	0.015625	0.0625	0.0625	0.0625	0.0625	0.702222
1165	2	33	13	480	79	0.678776	38.1538	62.1538	72.1538	20.1538	22.1538	36.1538	26.1538	32.1538	42.1538	24.1538	30.1538	34.1538	40.1538	0	0	0	0.0169872	0.0669872	0.0878205	0.0205128	0.0163462	0.0128205	0.00801282	0.00448718	0.0253205	0.0121795	0.000320513	0.00865385	0.0211538	0.0625	0.0625	0.0625	0.739145
1166	2	33	14	480	79	0.73099	34	58	68	16	18	32	22	28	38	20	26	30	36	54	0	0	0.00833333	0.0583333	0.0791667	0.0291667	0.025	0.00416667	0.0166667	0.00416667	0.0166667	0.0208333	0.00833333	0	0.0125	0.05	0.0625	0.0625	0.755556
1167	2	33	15	480	79	0.783203	31.3333	55.3333	65.3333	13.3333	15.3333	29.3333	19.3333	25.3333	35.3333	17.3333	23.3333	27.3333	33.3333	51.3333	37.3333	0	0.00277778	0.0527778	0.0736111	0.0347222	0.0305556	0.00138889	0.0222222	0.00972222	0.0111111	0.0263889	0.0138889	0.00555556	0.00694444	0.0444444	0.0152778	0.0625	0.779259
1168	2	33	16	480	79	0.835417	30	54	64	12	14	28	18	24	34	16	22	26	32	50	36	20	0	0.05	0.0708333	0.0375	0.0333333	0.00416667	0.025	0.0125	0.00833333	0.0291667	0.0166667	0.00833333	0.00416667	0.0416667	0.0125	0.0208333	0.8
1169	2	34	1	240	79	0.0419271	240	0	0	0	0	0	0	0	0	0	0	0	0	0	0	0	0.9375	0.0625	0.0625	0.0625	0.0625	0.0625	0.0625	0.0625	0.0625	0.0625	0.0625	0.0625	0.0625	0.0625	0.0625	0.0625	0
1170	2	34	2	240	79	0.0838542	114	126	0	0	0	0	0	0	0	0	0	0	0	0	0	0	0.4125	0.4625	0.0625	0.0625	0.0625	0.0625	0.0625	0.0625	0.0625	0.0625	0.0625	0.0625	0.0625	0.0625	0.0625	0.0625	0.0666667
1171	2	34	3	240	79	0.125781	70.3333	82.3333	87.3333	0	0	0	0	0	0	0	0	0	0	0	0	0	0.230556	0.280556	0.301389	0.0625	0.0625	0.0625	0.0625	0.0625	0.0625	0.0625	0.0625	0.0625	0.0625	0.0625	0.0625	0.0625	0.133333
1172	2	34	4	240	79	0.167708	55	67	72	46	0	0	0	0	0	0	0	0	0	0	0	0	0.166667	0.216667	0.2375	0.129167	0.0625	0.0625	0.0625	0.0625	0.0625	0.0625	0.0625	0.0625	0.0625	0.0625	0.0625	0.0625	0.2
1173	2	34	5	240	79	0.209635	45.6	57.6	62.6	36.6	37.6	0	0	0	0	0	0	0	0	0	0	0	0.1275	0.1775	0.198333	0.09	0.0941667	0.0625	0.0625	0.0625	0.0625	0.0625	0.0625	0.0625	0.0625	0.0625	0.0625	0.0625	0.266667
1174	2	34	6	240	79	0.251563	38.1667	50.1667	55.1667	29.1667	30.1667	37.1667	0	0	0	0	0	0	0	0	0	0	0.0965278	0.146528	0.167361	0.0590278	0.0631944	0.0923611	0.0625	0.0625	0.0625	0.0625	0.0625	0.0625	0.0625	0.0625	0.0625	0.0625	0.333333
1175	2	34	7	240	79	0.29349	33.5714	45.5714	50.5714	24.5714	25.5714	32.5714	27.5714	0	0	0	0	0	0	0	0	0	0.077381	0.127381	0.148214	0.039881	0.0440476	0.0732143	0.052381	0.0625	0.0625	0.0625	0.0625	0.0625	0.0625	0.0625	0.0625	0.0625	0.4
1176	2	34	8	240	79	0.335417	29.75	41.75	46.75	20.75	21.75	28.75	23.75	26.75	0	0	0	0	0	0	0	0	0.0614583	0.111458	0.132292	0.0239583	0.028125	0.0572917	0.0364583	0.0489583	0.0625	0.0625	0.0625	0.0625	0.0625	0.0625	0.0625	0.0625	0.466667
1177	2	34	9	240	79	0.377344	26.2222	38.2222	43.2222	17.2222	18.2222	25.2222	20.2222	23.2222	28.2222	0	0	0	0	0	0	0	0.0467593	0.0967593	0.117593	0.00925926	0.0134259	0.0425926	0.0217593	0.0342593	0.0550926	0.0625	0.0625	0.0625	0.0625	0.0625	0.0625	0.0625	0.533333
1178	2	34	10	240	79	0.419271	24.3	36.3	41.3	15.3	16.3	23.3	18.3	21.3	26.3	17.3	0	0	0	0	0	0	0.03875	0.08875	0.109583	0.00125	0.00541667	0.0345833	0.01375	0.02625	0.0470833	0.00958333	0.0625	0.0625	0.0625	0.0625	0.0625	0.0625	0.6
1179	2	34	11	240	79	0.461198	22.4545	34.4545	39.4545	13.4545	14.4545	21.4545	16.4545	19.4545	24.4545	15.4545	18.4545	0	0	0	0	0	0.0310606	0.0810606	0.101894	0.00643939	0.00227273	0.0268939	0.00606061	0.0185606	0.0393939	0.00189394	0.0143939	0.0625	0.0625	0.0625	0.0625	0.0625	0.657374
1180	2	34	12	240	79	0.503125	20.75	32.75	37.75	11.75	12.75	19.75	14.75	17.75	22.75	13.75	16.75	18.75	0	0	0	0	0.0239583	0.0739583	0.0947917	0.0135417	0.009375	0.0197917	0.00104167	0.0114583	0.0322917	0.00520833	0.00729167	0.015625	0.0625	0.0625	0.0625	0.0625	0.702222
1181	2	34	13	240	79	0.545052	19.0769	31.0769	36.0769	10.0769	11.0769	18.0769	13.0769	16.0769	21.0769	12.0769	15.0769	17.0769	20.0769	0	0	0	0.0169872	0.0669872	0.0878205	0.0205128	0.0163462	0.0128205	0.00801282	0.00448718	0.0253205	0.0121795	0.000320513	0.00865385	0.0211538	0.0625	0.0625	0.0625	0.739145
1182	2	34	14	240	79	0.586979	17	29	34	8	9	16	11	14	19	10	13	15	18	27	0	0	0.00833333	0.0583333	0.0791667	0.0291667	0.025	0.00416667	0.0166667	0.00416667	0.0166667	0.0208333	0.00833333	0	0.0125	0.05	0.0625	0.0625	0.755556
1183	2	34	15	240	79	0.628906	15.6667	27.6667	32.6667	6.66667	7.66667	14.6667	9.66667	12.6667	17.6667	8.66667	11.6667	13.6667	16.6667	25.6667	18.6667	0	0.00277778	0.0527778	0.0736111	0.0347222	0.0305556	0.00138889	0.0222222	0.00972222	0.0111111	0.0263889	0.0138889	0.00555556	0.00694444	0.0444444	0.0152778	0.0625	0.779259
1184	2	34	16	240	79	0.670833	15	27	32	6	7	14	9	12	17	8	11	13	16	25	18	10	0	0.05	0.0708333	0.0375	0.0333333	0.00416667	0.025	0.0125	0.00833333	0.0291667	0.0166667	0.00833333	0.00416667	0.0416667	0.0125	0.0208333	0.8
1185	2	35	1	210	79	0.0389881	210	0	0	0	0	0	0	0	0	0	0	0	0	0	0	0	0.9375	0.0625	0.0625	0.0625	0.0625	0.0625	0.0625	0.0625	0.0625	0.0625	0.0625	0.0625	0.0625	0.0625	0.0625	0.0625	0
1186	2	35	2	210	79	0.0779762	99.75	110.25	0	0	0	0	0	0	0	0	0	0	0	0	0	0	0.4125	0.4625	0.0625	0.0625	0.0625	0.0625	0.0625	0.0625	0.0625	0.0625	0.0625	0.0625	0.0625	0.0625	0.0625	0.0625	0.0666667
1187	2	35	3	210	79	0.116964	61.5417	72.0417	76.4167	0	0	0	0	0	0	0	0	0	0	0	0	0	0.230556	0.280556	0.301389	0.0625	0.0625	0.0625	0.0625	0.0625	0.0625	0.0625	0.0625	0.0625	0.0625	0.0625	0.0625	0.0625	0.133333
1188	2	35	4	210	79	0.155952	48.125	58.625	63	40.25	0	0	0	0	0	0	0	0	0	0	0	0	0.166667	0.216667	0.2375	0.129167	0.0625	0.0625	0.0625	0.0625	0.0625	0.0625	0.0625	0.0625	0.0625	0.0625	0.0625	0.0625	0.2
1189	2	35	5	210	79	0.19494	39.9	50.4	54.775	32.025	32.9	0	0	0	0	0	0	0	0	0	0	0	0.1275	0.1775	0.198333	0.09	0.0941667	0.0625	0.0625	0.0625	0.0625	0.0625	0.0625	0.0625	0.0625	0.0625	0.0625	0.0625	0.266667
1190	2	35	6	210	79	0.233929	33.3958	43.8958	48.2708	25.5208	26.3958	32.5208	0	0	0	0	0	0	0	0	0	0	0.0965278	0.146528	0.167361	0.0590278	0.0631944	0.0923611	0.0625	0.0625	0.0625	0.0625	0.0625	0.0625	0.0625	0.0625	0.0625	0.0625	0.333333
1191	2	35	7	210	79	0.272917	29.375	39.875	44.25	21.5	22.375	28.5	24.125	0	0	0	0	0	0	0	0	0	0.077381	0.127381	0.148214	0.039881	0.0440476	0.0732143	0.052381	0.0625	0.0625	0.0625	0.0625	0.0625	0.0625	0.0625	0.0625	0.0625	0.4
1192	2	35	8	210	79	0.311905	26.0312	36.5312	40.9063	18.1562	19.0312	25.1562	20.7812	23.4062	0	0	0	0	0	0	0	0	0.0614583	0.111458	0.132292	0.0239583	0.028125	0.0572917	0.0364583	0.0489583	0.0625	0.0625	0.0625	0.0625	0.0625	0.0625	0.0625	0.0625	0.466667
1193	2	35	9	210	79	0.350893	22.9444	33.4444	37.8194	15.0694	15.9444	22.0694	17.6944	20.3194	24.6944	0	0	0	0	0	0	0	0.0467593	0.0967593	0.117593	0.00925926	0.0134259	0.0425926	0.0217593	0.0342593	0.0550926	0.0625	0.0625	0.0625	0.0625	0.0625	0.0625	0.0625	0.533333
1194	2	35	10	210	79	0.389881	21.2625	31.7625	36.1375	13.3875	14.2625	20.3875	16.0125	18.6375	23.0125	15.1375	0	0	0	0	0	0	0.03875	0.08875	0.109583	0.00125	0.00541667	0.0345833	0.01375	0.02625	0.0470833	0.00958333	0.0625	0.0625	0.0625	0.0625	0.0625	0.0625	0.6
1195	2	35	11	210	79	0.428869	19.6477	30.1477	34.5227	11.7727	12.6477	18.7727	14.3977	17.0227	21.3977	13.5227	16.1477	0	0	0	0	0	0.0310606	0.0810606	0.101894	0.00643939	0.00227273	0.0268939	0.00606061	0.0185606	0.0393939	0.00189394	0.0143939	0.0625	0.0625	0.0625	0.0625	0.0625	0.657374
1196	2	35	12	210	79	0.467857	18.1562	28.6562	33.0312	10.2812	11.1562	17.2812	12.9062	15.5312	19.9062	12.0312	14.6562	16.4062	0	0	0	0	0.0239583	0.0739583	0.0947917	0.0135417	0.009375	0.0197917	0.00104167	0.0114583	0.0322917	0.00520833	0.00729167	0.015625	0.0625	0.0625	0.0625	0.0625	0.702222
1197	2	35	13	210	79	0.506845	16.6923	27.1923	31.5673	8.81731	9.69231	15.8173	11.4423	14.0673	18.4423	10.5673	13.1923	14.9423	17.5673	0	0	0	0.0169872	0.0669872	0.0878205	0.0205128	0.0163462	0.0128205	0.00801282	0.00448718	0.0253205	0.0121795	0.000320513	0.00865385	0.0211538	0.0625	0.0625	0.0625	0.739145
1198	2	35	14	210	79	0.545833	14.875	25.375	29.75	7	7.875	14	9.625	12.25	16.625	8.75	11.375	13.125	15.75	23.625	0	0	0.00833333	0.0583333	0.0791667	0.0291667	0.025	0.00416667	0.0166667	0.00416667	0.0166667	0.0208333	0.00833333	0	0.0125	0.05	0.0625	0.0625	0.755556
1199	2	35	15	210	79	0.584821	13.7083	24.2083	28.5833	5.83333	6.70833	12.8333	8.45833	11.0833	15.4583	7.58333	10.2083	11.9583	14.5833	22.4583	16.3333	0	0.00277778	0.0527778	0.0736111	0.0347222	0.0305556	0.00138889	0.0222222	0.00972222	0.0111111	0.0263889	0.0138889	0.00555556	0.00694444	0.0444444	0.0152778	0.0625	0.779259
1200	2	35	16	210	79	0.62381	13.125	23.625	28	5.25	6.125	12.25	7.875	10.5	14.875	7	9.625	11.375	14	21.875	15.75	8.75	0	0.05	0.0708333	0.0375	0.0333333	0.00416667	0.025	0.0125	0.00833333	0.0291667	0.0166667	0.00833333	0.00416667	0.0416667	0.0125	0.0208333	0.8
1201	2	36	1	180	79	0.0350694	180	0	0	0	0	0	0	0	0	0	0	0	0	0	0	0	0.9375	0.0625	0.0625	0.0625	0.0625	0.0625	0.0625	0.0625	0.0625	0.0625	0.0625	0.0625	0.0625	0.0625	0.0625	0.0625	0
1202	2	36	2	180	79	0.0701389	85.5	94.5	0	0	0	0	0	0	0	0	0	0	0	0	0	0	0.4125	0.4625	0.0625	0.0625	0.0625	0.0625	0.0625	0.0625	0.0625	0.0625	0.0625	0.0625	0.0625	0.0625	0.0625	0.0625	0.0666667
1203	2	36	3	180	79	0.105208	52.75	61.75	65.5	0	0	0	0	0	0	0	0	0	0	0	0	0	0.230556	0.280556	0.301389	0.0625	0.0625	0.0625	0.0625	0.0625	0.0625	0.0625	0.0625	0.0625	0.0625	0.0625	0.0625	0.0625	0.133333
1204	2	36	4	180	79	0.140278	41.25	50.25	54	34.5	0	0	0	0	0	0	0	0	0	0	0	0	0.166667	0.216667	0.2375	0.129167	0.0625	0.0625	0.0625	0.0625	0.0625	0.0625	0.0625	0.0625	0.0625	0.0625	0.0625	0.0625	0.2
1205	2	36	5	180	79	0.175347	34.2	43.2	46.95	27.45	28.2	0	0	0	0	0	0	0	0	0	0	0	0.1275	0.1775	0.198333	0.09	0.0941667	0.0625	0.0625	0.0625	0.0625	0.0625	0.0625	0.0625	0.0625	0.0625	0.0625	0.0625	0.266667
1206	2	36	6	180	79	0.210417	28.625	37.625	41.375	21.875	22.625	27.875	0	0	0	0	0	0	0	0	0	0	0.0965278	0.146528	0.167361	0.0590278	0.0631944	0.0923611	0.0625	0.0625	0.0625	0.0625	0.0625	0.0625	0.0625	0.0625	0.0625	0.0625	0.333333
1207	2	36	7	180	79	0.245486	25.1786	34.1786	37.9286	18.4286	19.1786	24.4286	20.6786	0	0	0	0	0	0	0	0	0	0.077381	0.127381	0.148214	0.039881	0.0440476	0.0732143	0.052381	0.0625	0.0625	0.0625	0.0625	0.0625	0.0625	0.0625	0.0625	0.0625	0.4
1208	2	36	8	180	79	0.280556	22.3125	31.3125	35.0625	15.5625	16.3125	21.5625	17.8125	20.0625	0	0	0	0	0	0	0	0	0.0614583	0.111458	0.132292	0.0239583	0.028125	0.0572917	0.0364583	0.0489583	0.0625	0.0625	0.0625	0.0625	0.0625	0.0625	0.0625	0.0625	0.466667
1209	2	36	9	180	79	0.315625	19.6667	28.6667	32.4167	12.9167	13.6667	18.9167	15.1667	17.4167	21.1667	0	0	0	0	0	0	0	0.0467593	0.0967593	0.117593	0.00925926	0.0134259	0.0425926	0.0217593	0.0342593	0.0550926	0.0625	0.0625	0.0625	0.0625	0.0625	0.0625	0.0625	0.533333
1210	2	36	10	180	79	0.350694	18.225	27.225	30.975	11.475	12.225	17.475	13.725	15.975	19.725	12.975	0	0	0	0	0	0	0.03875	0.08875	0.109583	0.00125	0.00541667	0.0345833	0.01375	0.02625	0.0470833	0.00958333	0.0625	0.0625	0.0625	0.0625	0.0625	0.0625	0.6
1211	2	36	11	180	79	0.385764	16.8409	25.8409	29.5909	10.0909	10.8409	16.0909	12.3409	14.5909	18.3409	11.5909	13.8409	0	0	0	0	0	0.0310606	0.0810606	0.101894	0.00643939	0.00227273	0.0268939	0.00606061	0.0185606	0.0393939	0.00189394	0.0143939	0.0625	0.0625	0.0625	0.0625	0.0625	0.657374
1212	2	36	12	180	79	0.420833	15.5625	24.5625	28.3125	8.8125	9.5625	14.8125	11.0625	13.3125	17.0625	10.3125	12.5625	14.0625	0	0	0	0	0.0239583	0.0739583	0.0947917	0.0135417	0.009375	0.0197917	0.00104167	0.0114583	0.0322917	0.00520833	0.00729167	0.015625	0.0625	0.0625	0.0625	0.0625	0.702222
1213	2	36	13	180	79	0.455903	14.3077	23.3077	27.0577	7.55769	8.30769	13.5577	9.80769	12.0577	15.8077	9.05769	11.3077	12.8077	15.0577	0	0	0	0.0169872	0.0669872	0.0878205	0.0205128	0.0163462	0.0128205	0.00801282	0.00448718	0.0253205	0.0121795	0.000320513	0.00865385	0.0211538	0.0625	0.0625	0.0625	0.739145
1214	2	36	14	180	79	0.490972	12.75	21.75	25.5	6	6.75	12	8.25	10.5	14.25	7.5	9.75	11.25	13.5	20.25	0	0	0.00833333	0.0583333	0.0791667	0.0291667	0.025	0.00416667	0.0166667	0.00416667	0.0166667	0.0208333	0.00833333	0	0.0125	0.05	0.0625	0.0625	0.755556
1215	2	36	15	180	79	0.526042	11.75	20.75	24.5	5	5.75	11	7.25	9.5	13.25	6.5	8.75	10.25	12.5	19.25	14	0	0.00277778	0.0527778	0.0736111	0.0347222	0.0305556	0.00138889	0.0222222	0.00972222	0.0111111	0.0263889	0.0138889	0.00555556	0.00694444	0.0444444	0.0152778	0.0625	0.779259
1216	2	36	16	180	79	0.561111	11.25	20.25	24	4.5	5.25	10.5	6.75	9	12.75	6	8.25	9.75	12	18.75	13.5	7.5	0	0.05	0.0708333	0.0375	0.0333333	0.00416667	0.025	0.0125	0.00833333	0.0291667	0.0166667	0.00833333	0.00416667	0.0416667	0.0125	0.0208333	0.8
1217	2	37	1	120	79	0.0213542	120	0	0	0	0	0	0	0	0	0	0	0	0	0	0	0	0.9375	0.0625	0.0625	0.0625	0.0625	0.0625	0.0625	0.0625	0.0625	0.0625	0.0625	0.0625	0.0625	0.0625	0.0625	0.0625	0
1218	2	37	2	120	79	0.0427083	57	63	0	0	0	0	0	0	0	0	0	0	0	0	0	0	0.4125	0.4625	0.0625	0.0625	0.0625	0.0625	0.0625	0.0625	0.0625	0.0625	0.0625	0.0625	0.0625	0.0625	0.0625	0.0625	0.0666667
1219	2	37	3	120	79	0.0640625	35.1667	41.1667	43.6667	0	0	0	0	0	0	0	0	0	0	0	0	0	0.230556	0.280556	0.301389	0.0625	0.0625	0.0625	0.0625	0.0625	0.0625	0.0625	0.0625	0.0625	0.0625	0.0625	0.0625	0.0625	0.133333
1220	2	37	4	120	79	0.0854167	27.5	33.5	36	23	0	0	0	0	0	0	0	0	0	0	0	0	0.166667	0.216667	0.2375	0.129167	0.0625	0.0625	0.0625	0.0625	0.0625	0.0625	0.0625	0.0625	0.0625	0.0625	0.0625	0.0625	0.2
1221	2	37	5	120	79	0.106771	22.8	28.8	31.3	18.3	18.8	0	0	0	0	0	0	0	0	0	0	0	0.1275	0.1775	0.198333	0.09	0.0941667	0.0625	0.0625	0.0625	0.0625	0.0625	0.0625	0.0625	0.0625	0.0625	0.0625	0.0625	0.266667
1222	2	37	6	120	79	0.128125	19.0833	25.0833	27.5833	14.5833	15.0833	18.5833	0	0	0	0	0	0	0	0	0	0	0.0965278	0.146528	0.167361	0.0590278	0.0631944	0.0923611	0.0625	0.0625	0.0625	0.0625	0.0625	0.0625	0.0625	0.0625	0.0625	0.0625	0.333333
1223	2	37	7	120	79	0.149479	16.7857	22.7857	25.2857	12.2857	12.7857	16.2857	13.7857	0	0	0	0	0	0	0	0	0	0.077381	0.127381	0.148214	0.039881	0.0440476	0.0732143	0.052381	0.0625	0.0625	0.0625	0.0625	0.0625	0.0625	0.0625	0.0625	0.0625	0.4
1224	2	37	8	120	79	0.170833	14.875	20.875	23.375	10.375	10.875	14.375	11.875	13.375	0	0	0	0	0	0	0	0	0.0614583	0.111458	0.132292	0.0239583	0.028125	0.0572917	0.0364583	0.0489583	0.0625	0.0625	0.0625	0.0625	0.0625	0.0625	0.0625	0.0625	0.466667
1225	2	37	9	120	79	0.192188	13.1111	19.1111	21.6111	8.61111	9.11111	12.6111	10.1111	11.6111	14.1111	0	0	0	0	0	0	0	0.0467593	0.0967593	0.117593	0.00925926	0.0134259	0.0425926	0.0217593	0.0342593	0.0550926	0.0625	0.0625	0.0625	0.0625	0.0625	0.0625	0.0625	0.533333
1226	2	37	10	120	79	0.213542	12.15	18.15	20.65	7.65	8.15	11.65	9.15	10.65	13.15	8.65	0	0	0	0	0	0	0.03875	0.08875	0.109583	0.00125	0.00541667	0.0345833	0.01375	0.02625	0.0470833	0.00958333	0.0625	0.0625	0.0625	0.0625	0.0625	0.0625	0.6
1227	2	37	11	120	79	0.234896	11.2273	17.2273	19.7273	6.72727	7.22727	10.7273	8.22727	9.72727	12.2273	7.72727	9.22727	0	0	0	0	0	0.0310606	0.0810606	0.101894	0.00643939	0.00227273	0.0268939	0.00606061	0.0185606	0.0393939	0.00189394	0.0143939	0.0625	0.0625	0.0625	0.0625	0.0625	0.657374
1228	2	37	12	120	79	0.25625	10.375	16.375	18.875	5.875	6.375	9.875	7.375	8.875	11.375	6.875	8.375	9.375	0	0	0	0	0.0239583	0.0739583	0.0947917	0.0135417	0.009375	0.0197917	0.00104167	0.0114583	0.0322917	0.00520833	0.00729167	0.015625	0.0625	0.0625	0.0625	0.0625	0.702222
1229	2	37	13	120	79	0.277604	9.53846	15.5385	18.0385	5.03846	5.53846	9.03846	6.53846	8.03846	10.5385	6.03846	7.53846	8.53846	10.0385	0	0	0	0.0169872	0.0669872	0.0878205	0.0205128	0.0163462	0.0128205	0.00801282	0.00448718	0.0253205	0.0121795	0.000320513	0.00865385	0.0211538	0.0625	0.0625	0.0625	0.739145
1230	2	37	14	120	79	0.298958	8.5	14.5	17	4	4.5	8	5.5	7	9.5	5	6.5	7.5	9	13.5	0	0	0.00833333	0.0583333	0.0791667	0.0291667	0.025	0.00416667	0.0166667	0.00416667	0.0166667	0.0208333	0.00833333	0	0.0125	0.05	0.0625	0.0625	0.755556
1231	2	37	15	120	79	0.320312	7.83333	13.8333	16.3333	3.33333	3.83333	7.33333	4.83333	6.33333	8.83333	4.33333	5.83333	6.83333	8.33333	12.8333	9.33333	0	0.00277778	0.0527778	0.0736111	0.0347222	0.0305556	0.00138889	0.0222222	0.00972222	0.0111111	0.0263889	0.0138889	0.00555556	0.00694444	0.0444444	0.0152778	0.0625	0.779259
1232	2	37	16	120	79	0.341667	7.5	13.5	16	3	3.5	7	4.5	6	8.5	4	5.5	6.5	8	12.5	9	5	0	0.05	0.0708333	0.0375	0.0333333	0.00416667	0.025	0.0125	0.00833333	0.0291667	0.0166667	0.00833333	0.00416667	0.0416667	0.0125	0.0208333	0.8
1233	2	38	1	90	79	0.00763889	90	0	0	0	0	0	0	0	0	0	0	0	0	0	0	0	0.9375	0.0625	0.0625	0.0625	0.0625	0.0625	0.0625	0.0625	0.0625	0.0625	0.0625	0.0625	0.0625	0.0625	0.0625	0.0625	0
1234	2	38	2	90	79	0.0152778	42.75	47.25	0	0	0	0	0	0	0	0	0	0	0	0	0	0	0.4125	0.4625	0.0625	0.0625	0.0625	0.0625	0.0625	0.0625	0.0625	0.0625	0.0625	0.0625	0.0625	0.0625	0.0625	0.0625	0.0666667
1235	2	38	3	90	79	0.0229167	26.375	30.875	32.75	0	0	0	0	0	0	0	0	0	0	0	0	0	0.230556	0.280556	0.301389	0.0625	0.0625	0.0625	0.0625	0.0625	0.0625	0.0625	0.0625	0.0625	0.0625	0.0625	0.0625	0.0625	0.133333
1236	2	38	4	90	79	0.0305556	20.625	25.125	27	17.25	0	0	0	0	0	0	0	0	0	0	0	0	0.166667	0.216667	0.2375	0.129167	0.0625	0.0625	0.0625	0.0625	0.0625	0.0625	0.0625	0.0625	0.0625	0.0625	0.0625	0.0625	0.2
1237	2	38	5	90	79	0.0381944	17.1	21.6	23.475	13.725	14.1	0	0	0	0	0	0	0	0	0	0	0	0.1275	0.1775	0.198333	0.09	0.0941667	0.0625	0.0625	0.0625	0.0625	0.0625	0.0625	0.0625	0.0625	0.0625	0.0625	0.0625	0.266667
1238	2	38	6	90	79	0.0458333	14.3125	18.8125	20.6875	10.9375	11.3125	13.9375	0	0	0	0	0	0	0	0	0	0	0.0965278	0.146528	0.167361	0.0590278	0.0631944	0.0923611	0.0625	0.0625	0.0625	0.0625	0.0625	0.0625	0.0625	0.0625	0.0625	0.0625	0.333333
1239	2	38	7	90	79	0.0534722	12.5893	17.0893	18.9643	9.21429	9.58929	12.2143	10.3393	0	0	0	0	0	0	0	0	0	0.077381	0.127381	0.148214	0.039881	0.0440476	0.0732143	0.052381	0.0625	0.0625	0.0625	0.0625	0.0625	0.0625	0.0625	0.0625	0.0625	0.4
1240	2	38	8	90	79	0.0611111	11.1562	15.6562	17.5312	7.78125	8.15625	10.7812	8.90625	10.0312	0	0	0	0	0	0	0	0	0.0614583	0.111458	0.132292	0.0239583	0.028125	0.0572917	0.0364583	0.0489583	0.0625	0.0625	0.0625	0.0625	0.0625	0.0625	0.0625	0.0625	0.466667
1241	2	38	9	90	79	0.06875	9.83333	14.3333	16.2083	6.45833	6.83333	9.45833	7.58333	8.70833	10.5833	0	0	0	0	0	0	0	0.0467593	0.0967593	0.117593	0.00925926	0.0134259	0.0425926	0.0217593	0.0342593	0.0550926	0.0625	0.0625	0.0625	0.0625	0.0625	0.0625	0.0625	0.533333
1242	2	38	10	90	79	0.0763889	9.1125	13.6125	15.4875	5.7375	6.1125	8.7375	6.8625	7.9875	9.8625	6.4875	0	0	0	0	0	0	0.03875	0.08875	0.109583	0.00125	0.00541667	0.0345833	0.01375	0.02625	0.0470833	0.00958333	0.0625	0.0625	0.0625	0.0625	0.0625	0.0625	0.6
1243	2	38	11	90	79	0.0840278	8.42045	12.9205	14.7955	5.04545	5.42045	8.04545	6.17045	7.29545	9.17045	5.79545	6.92045	0	0	0	0	0	0.0310606	0.0810606	0.101894	0.00643939	0.00227273	0.0268939	0.00606061	0.0185606	0.0393939	0.00189394	0.0143939	0.0625	0.0625	0.0625	0.0625	0.0625	0.657374
1244	2	38	12	90	79	0.0916667	7.78125	12.2812	14.1562	4.40625	4.78125	7.40625	5.53125	6.65625	8.53125	5.15625	6.28125	7.03125	0	0	0	0	0.0239583	0.0739583	0.0947917	0.0135417	0.009375	0.0197917	0.00104167	0.0114583	0.0322917	0.00520833	0.00729167	0.015625	0.0625	0.0625	0.0625	0.0625	0.702222
1245	2	38	13	90	79	0.0993056	7.15385	11.6538	13.5288	3.77885	4.15385	6.77885	4.90385	6.02885	7.90385	4.52885	5.65385	6.40385	7.52885	0	0	0	0.0169872	0.0669872	0.0878205	0.0205128	0.0163462	0.0128205	0.00801282	0.00448718	0.0253205	0.0121795	0.000320513	0.00865385	0.0211538	0.0625	0.0625	0.0625	0.739145
1246	2	38	14	90	79	0.106944	6.375	10.875	12.75	3	3.375	6	4.125	5.25	7.125	3.75	4.875	5.625	6.75	10.125	0	0	0.00833333	0.0583333	0.0791667	0.0291667	0.025	0.00416667	0.0166667	0.00416667	0.0166667	0.0208333	0.00833333	0	0.0125	0.05	0.0625	0.0625	0.755556
1247	2	38	15	90	79	0.114583	5.875	10.375	12.25	2.5	2.875	5.5	3.625	4.75	6.625	3.25	4.375	5.125	6.25	9.625	7	0	0.00277778	0.0527778	0.0736111	0.0347222	0.0305556	0.00138889	0.0222222	0.00972222	0.0111111	0.0263889	0.0138889	0.00555556	0.00694444	0.0444444	0.0152778	0.0625	0.779259
1248	2	38	16	90	79	0.122222	5.625	10.125	12	2.25	2.625	5.25	3.375	4.5	6.375	3	4.125	4.875	6	9.375	6.75	3.75	0	0.05	0.0708333	0.0375	0.0333333	0.00416667	0.025	0.0125	0.00833333	0.0291667	0.0166667	0.00833333	0.00416667	0.0416667	0.0125	0.0208333	0.8
1249	2	39	1	60	79	-0.0197917	60	0	0	0	0	0	0	0	0	0	0	0	0	0	0	0	0.9375	0.0625	0.0625	0.0625	0.0625	0.0625	0.0625	0.0625	0.0625	0.0625	0.0625	0.0625	0.0625	0.0625	0.0625	0.0625	0
1250	2	39	2	60	79	-0.0395833	28.5	31.5	0	0	0	0	0	0	0	0	0	0	0	0	0	0	0.4125	0.4625	0.0625	0.0625	0.0625	0.0625	0.0625	0.0625	0.0625	0.0625	0.0625	0.0625	0.0625	0.0625	0.0625	0.0625	0.0666667
1251	2	39	3	60	79	-0.059375	17.5833	20.5833	21.8333	0	0	0	0	0	0	0	0	0	0	0	0	0	0.230556	0.280556	0.301389	0.0625	0.0625	0.0625	0.0625	0.0625	0.0625	0.0625	0.0625	0.0625	0.0625	0.0625	0.0625	0.0625	0.133333
1252	2	39	4	60	79	-0.0791667	13.75	16.75	18	11.5	0	0	0	0	0	0	0	0	0	0	0	0	0.166667	0.216667	0.2375	0.129167	0.0625	0.0625	0.0625	0.0625	0.0625	0.0625	0.0625	0.0625	0.0625	0.0625	0.0625	0.0625	0.2
1253	2	39	5	60	79	-0.0989583	11.4	14.4	15.65	9.15	9.4	0	0	0	0	0	0	0	0	0	0	0	0.1275	0.1775	0.198333	0.09	0.0941667	0.0625	0.0625	0.0625	0.0625	0.0625	0.0625	0.0625	0.0625	0.0625	0.0625	0.0625	0.266667
1254	2	39	6	60	79	-0.11875	9.54167	12.5417	13.7917	7.29167	7.54167	9.29167	0	0	0	0	0	0	0	0	0	0	0.0965278	0.146528	0.167361	0.0590278	0.0631944	0.0923611	0.0625	0.0625	0.0625	0.0625	0.0625	0.0625	0.0625	0.0625	0.0625	0.0625	0.333333
1255	2	39	7	60	79	-0.138542	8.39286	11.3929	12.6429	6.14286	6.39286	8.14286	6.89286	0	0	0	0	0	0	0	0	0	0.077381	0.127381	0.148214	0.039881	0.0440476	0.0732143	0.052381	0.0625	0.0625	0.0625	0.0625	0.0625	0.0625	0.0625	0.0625	0.0625	0.4
1256	2	39	8	60	79	-0.158333	7.4375	10.4375	11.6875	5.1875	5.4375	7.1875	5.9375	6.6875	0	0	0	0	0	0	0	0	0.0614583	0.111458	0.132292	0.0239583	0.028125	0.0572917	0.0364583	0.0489583	0.0625	0.0625	0.0625	0.0625	0.0625	0.0625	0.0625	0.0625	0.466667
1257	2	39	9	60	79	-0.178125	6.55556	9.55556	10.8056	4.30556	4.55556	6.30556	5.05556	5.80556	7.05556	0	0	0	0	0	0	0	0.0467593	0.0967593	0.117593	0.00925926	0.0134259	0.0425926	0.0217593	0.0342593	0.0550926	0.0625	0.0625	0.0625	0.0625	0.0625	0.0625	0.0625	0.533333
1258	2	39	10	60	79	-0.197917	6.075	9.075	10.325	3.825	4.075	5.825	4.575	5.325	6.575	4.325	0	0	0	0	0	0	0.03875	0.08875	0.109583	0.00125	0.00541667	0.0345833	0.01375	0.02625	0.0470833	0.00958333	0.0625	0.0625	0.0625	0.0625	0.0625	0.0625	0.6
1259	2	39	11	60	79	-0.217708	5.61364	8.61364	9.86364	3.36364	3.61364	5.36364	4.11364	4.86364	6.11364	3.86364	4.61364	0	0	0	0	0	0.0310606	0.0810606	0.101894	0.00643939	0.00227273	0.0268939	0.00606061	0.0185606	0.0393939	0.00189394	0.0143939	0.0625	0.0625	0.0625	0.0625	0.0625	0.657374
1260	2	39	12	60	79	-0.2375	5.1875	8.1875	9.4375	2.9375	3.1875	4.9375	3.6875	4.4375	5.6875	3.4375	4.1875	4.6875	0	0	0	0	0.0239583	0.0739583	0.0947917	0.0135417	0.009375	0.0197917	0.00104167	0.0114583	0.0322917	0.00520833	0.00729167	0.015625	0.0625	0.0625	0.0625	0.0625	0.702222
1261	2	39	13	60	79	-0.257292	4.76923	7.76923	9.01923	2.51923	2.76923	4.51923	3.26923	4.01923	5.26923	3.01923	3.76923	4.26923	5.01923	0	0	0	0.0169872	0.0669872	0.0878205	0.0205128	0.0163462	0.0128205	0.00801282	0.00448718	0.0253205	0.0121795	0.000320513	0.00865385	0.0211538	0.0625	0.0625	0.0625	0.739145
1262	2	39	14	60	79	-0.277083	4.25	7.25	8.5	2	2.25	4	2.75	3.5	4.75	2.5	3.25	3.75	4.5	6.75	0	0	0.00833333	0.0583333	0.0791667	0.0291667	0.025	0.00416667	0.0166667	0.00416667	0.0166667	0.0208333	0.00833333	0	0.0125	0.05	0.0625	0.0625	0.755556
1263	2	39	15	60	79	-0.296875	3.91667	6.91667	8.16667	1.66667	1.91667	3.66667	2.41667	3.16667	4.41667	2.16667	2.91667	3.41667	4.16667	6.41667	4.66667	0	0.00277778	0.0527778	0.0736111	0.0347222	0.0305556	0.00138889	0.0222222	0.00972222	0.0111111	0.0263889	0.0138889	0.00555556	0.00694444	0.0444444	0.0152778	0.0625	0.779259
1264	2	39	16	60	79	-0.316667	3.75	6.75	8	1.5	1.75	3.5	2.25	3	4.25	2	2.75	3.25	4	6.25	4.5	2.5	0	0.05	0.0708333	0.0375	0.0333333	0.00416667	0.025	0.0125	0.00833333	0.0291667	0.0166667	0.00833333	0.00416667	0.0416667	0.0125	0.0208333	0.8
1265	2	40	1	30	79	-0.102083	30	0	0	0	0	0	0	0	0	0	0	0	0	0	0	0	0.9375	0.0625	0.0625	0.0625	0.0625	0.0625	0.0625	0.0625	0.0625	0.0625	0.0625	0.0625	0.0625	0.0625	0.0625	0.0625	0
1266	2	40	2	30	79	-0.204167	14.25	15.75	0	0	0	0	0	0	0	0	0	0	0	0	0	0	0.4125	0.4625	0.0625	0.0625	0.0625	0.0625	0.0625	0.0625	0.0625	0.0625	0.0625	0.0625	0.0625	0.0625	0.0625	0.0625	0.0666667
1267	2	40	3	30	79	-0.30625	8.79167	10.2917	10.9167	0	0	0	0	0	0	0	0	0	0	0	0	0	0.230556	0.280556	0.301389	0.0625	0.0625	0.0625	0.0625	0.0625	0.0625	0.0625	0.0625	0.0625	0.0625	0.0625	0.0625	0.0625	0.133333
1268	2	40	4	30	79	-0.408333	6.875	8.375	9	5.75	0	0	0	0	0	0	0	0	0	0	0	0	0.166667	0.216667	0.2375	0.129167	0.0625	0.0625	0.0625	0.0625	0.0625	0.0625	0.0625	0.0625	0.0625	0.0625	0.0625	0.0625	0.2
1269	2	40	5	30	79	-0.510417	5.7	7.2	7.825	4.575	4.7	0	0	0	0	0	0	0	0	0	0	0	0.1275	0.1775	0.198333	0.09	0.0941667	0.0625	0.0625	0.0625	0.0625	0.0625	0.0625	0.0625	0.0625	0.0625	0.0625	0.0625	0.266667
1270	2	40	6	30	79	-0.6125	4.77083	6.27083	6.89583	3.64583	3.77083	4.64583	0	0	0	0	0	0	0	0	0	0	0.0965278	0.146528	0.167361	0.0590278	0.0631944	0.0923611	0.0625	0.0625	0.0625	0.0625	0.0625	0.0625	0.0625	0.0625	0.0625	0.0625	0.333333
1271	2	40	7	30	79	-0.714583	4.19643	5.69643	6.32143	3.07143	3.19643	4.07143	3.44643	0	0	0	0	0	0	0	0	0	0.077381	0.127381	0.148214	0.039881	0.0440476	0.0732143	0.052381	0.0625	0.0625	0.0625	0.0625	0.0625	0.0625	0.0625	0.0625	0.0625	0.4
1272	2	40	8	30	79	-0.816667	3.71875	5.21875	5.84375	2.59375	2.71875	3.59375	2.96875	3.34375	0	0	0	0	0	0	0	0	0.0614583	0.111458	0.132292	0.0239583	0.028125	0.0572917	0.0364583	0.0489583	0.0625	0.0625	0.0625	0.0625	0.0625	0.0625	0.0625	0.0625	0.466667
1273	2	40	9	30	79	-0.91875	3.27778	4.77778	5.40278	2.15278	2.27778	3.15278	2.52778	2.90278	3.52778	0	0	0	0	0	0	0	0.0467593	0.0967593	0.117593	0.00925926	0.0134259	0.0425926	0.0217593	0.0342593	0.0550926	0.0625	0.0625	0.0625	0.0625	0.0625	0.0625	0.0625	0.533333
1274	2	40	10	30	79	-1.02083	3.0375	4.5375	5.1625	1.9125	2.0375	2.9125	2.2875	2.6625	3.2875	2.1625	0	0	0	0	0	0	0.03875	0.08875	0.109583	0.00125	0.00541667	0.0345833	0.01375	0.02625	0.0470833	0.00958333	0.0625	0.0625	0.0625	0.0625	0.0625	0.0625	0.6
1275	2	40	11	30	79	-1.12292	2.80682	4.30682	4.93182	1.68182	1.80682	2.68182	2.05682	2.43182	3.05682	1.93182	2.30682	0	0	0	0	0	0.0310606	0.0810606	0.101894	0.00643939	0.00227273	0.0268939	0.00606061	0.0185606	0.0393939	0.00189394	0.0143939	0.0625	0.0625	0.0625	0.0625	0.0625	0.657374
1276	2	40	12	30	79	-1.225	2.59375	4.09375	4.71875	1.46875	1.59375	2.46875	1.84375	2.21875	2.84375	1.71875	2.09375	2.34375	0	0	0	0	0.0239583	0.0739583	0.0947917	0.0135417	0.009375	0.0197917	0.00104167	0.0114583	0.0322917	0.00520833	0.00729167	0.015625	0.0625	0.0625	0.0625	0.0625	0.702222
1277	2	40	13	30	79	-1.32708	2.38462	3.88462	4.50962	1.25962	1.38462	2.25962	1.63462	2.00962	2.63462	1.50962	1.88462	2.13462	2.50962	0	0	0	0.0169872	0.0669872	0.0878205	0.0205128	0.0163462	0.0128205	0.00801282	0.00448718	0.0253205	0.0121795	0.000320513	0.00865385	0.0211538	0.0625	0.0625	0.0625	0.739145
1278	2	40	14	30	79	-1.42917	2.125	3.625	4.25	1	1.125	2	1.375	1.75	2.375	1.25	1.625	1.875	2.25	3.375	0	0	0.00833333	0.0583333	0.0791667	0.0291667	0.025	0.00416667	0.0166667	0.00416667	0.0166667	0.0208333	0.00833333	0	0.0125	0.05	0.0625	0.0625	0.755556
1279	2	40	15	30	79	-1.53125	1.95833	3.45833	4.08333	0.833333	0.958333	1.83333	1.20833	1.58333	2.20833	1.08333	1.45833	1.70833	2.08333	3.20833	2.33333	0	0.00277778	0.0527778	0.0736111	0.0347222	0.0305556	0.00138889	0.0222222	0.00972222	0.0111111	0.0263889	0.0138889	0.00555556	0.00694444	0.0444444	0.0152778	0.0625	0.779259
1280	2	40	16	30	79	-1.63333	1.875	3.375	4	0.75	0.875	1.75	1.125	1.5	2.125	1	1.375	1.625	2	3.125	2.25	1.25	0	0.05	0.0708333	0.0375	0.0333333	0.00416667	0.025	0.0125	0.00833333	0.0291667	0.0166667	0.00833333	0.00416667	0.0416667	0.0125	0.0208333	0.8
